# Supplementary material for: HTGTS‐TCR‐Seq for Profiling of Mouse and Human T‐Cell Receptor α and β Gene Rearrangements and Diversity
Source: Adv Sci (Weinh). 2025 Oct 27;13(4):e09497. doi: 10.1002/advs.202509497 (PMC12822386; doi:10.1002/advs.202509497)
Supplement: Supplementary file 2 — Supplemental Table 1 [file ADVS-13-e09497-s003.xlsx]

## Sheet: Supplementary Table 1
Supplementary Table 1 | Oligos and primers used in this study
Jβ1-1 Bio primer	/5BiosG/gaatatggacacggaggacatgc	HTGTS-TCR-seq primers
Jβ1-1 Nested primer	CCTACAACTGTGAGTCTGGTTCCTT	HTGTS-TCR-seq primers
Jβ2-1 Bio primer	/5BiosG/ggtctttgtggctgactgtcctac	HTGTS-TCR-seq primers
Jβ2-1 Nested primer	TACCTAGGACGGTGAGTCGTGTC	HTGTS-TCR-seq primers
Jβ2-7 Bio primer	/5BiosG/aaccctggtctactccaaactactc	HTGTS-TCR-seq primers
Jβ2-7 Nested primer	TACCTAAAACCGTGAGCCTGGT	HTGTS-TCR-seq primers
Vα1 Bio primer	/5BiosG/taccagcaacgtgaaggccaag	HTGTS-TCR-seq primers
Vα1 Nested primer	CTCGAATGGGTACAGTTACCTGCT	HTGTS-TCR-seq primers
Vα2 Bio primer	/5BiosG/ggactatgtggtaaatgaagtggcat	HTGTS-TCR-seq primers
Vα2 Nested primer	TGACCGGAAGCTCAGCACTC	HTGTS-TCR-seq primers
Vα17 Bio primer	/5BiosG/ctcctcaaatacatcacaggagacac	HTGTS-TCR-seq primers
Vα17 Nested primer	GAGTAACTCCTCTTTCAACCTGAAG	HTGTS-TCR-seq primers
Vα20 Bio primer	/5BiosG/cacgctcctaatagacattcgctc	HTGTS-TCR-seq primers
Vα20 Nested primer	CGCGTCTCCTTACATATAACAGCTG	HTGTS-TCR-seq primers
Jα61 Bio primer	/5BiosG/actattcctgaaggaacacttccatc	HTGTS-TCR-seq primers
Jα61 Nested primer	CTTGCTGAGTTTCATGAGTCTTCCAG	HTGTS-TCR-seq primers
Jα56 Bio primer	/5BiosG/agctcagttgttcctcactgaaac	HTGTS-TCR-seq primers
Jα56 Nested primer	CCTGGTATAACACTCAGAACGGTTC	HTGTS-TCR-seq primers
Jα45 Bio primer	/5BiosG/cctgtctacttctcatttaggctcc	HTGTS-TCR-seq primers
Jα45 Nested primer	TTACAGGGCTGGATGATCAGCTG	HTGTS-TCR-seq primers
Jα18 Bio primer	/5BiosG/ccctggagtagaaagaaacctactc	HTGTS-TCR-seq primers
Jα18 Nested primer	CTCACCAGGTATGACAATCAGCTG	HTGTS-TCR-seq primers
Jα9 Bio primer	/5BiosG/agccacaggtaactccttatctcc	HTGTS-TCR-seq primers
Jα9 Nested primer	TCATTGCACTCACTTGGATCAACC	HTGTS-TCR-seq primers
human Jα61 Bio primer	/5BiosG/aggcacattagaatctctcactgat	HTGTS-TCR-seq primers
human Jα61 Nested primer	AGTTTCATGATTCCTCTAGTGTTGGC	HTGTS-TCR-seq primers
human Jα56 Bio primer	/5BiosG/ataactgggcaggagattcggttatc	HTGTS-TCR-seq primers
human Jα56 Nested primer	CCTGGTCTAACACTCAGAGTTATTCC	HTGTS-TCR-seq primers
human Jα45 Bio primer	/5BiosG/tagaaatgtccccatgaggactgc	HTGTS-TCR-seq primers
human Jα45 Nested primer	ACAGGGCTGGATGATTAGATGAGTC	HTGTS-TCR-seq primers
human Jα18 Bio primer	/5BiosG/ttcctggaatagaaagcgactcac	HTGTS-TCR-seq primers
human Jα18 Nested primer	AGGCCAGACAGTCAACTGAGTTC	HTGTS-TCR-seq primers
human Jα9 Bio primer	/5BiosG/aactggcagacaaaactatgtcc	HTGTS-TCR-seq primers
human Jα9 Nested primer	GCTTTAACAAATAGTCTTGTTCCTGC	HTGTS-TCR-seq primers
human Jβ1-1 Bio primer	/5BiosG/cttacctacaactgtgagtctgg	HTGTS-TCR-seq primers
human Jβ1-1 Nested primer	ACTGTGAGTCTGGTGCCTTGT	HTGTS-TCR-seq primers
human Jβ2-1 Bio primer	/5BiosG/ccttcttacctagcacggtgag	HTGTS-TCR-seq primers
human Jβ2-1 Nested primer	CTAGCACGGTGAGCCGTGTC	HTGTS-TCR-seq primers
human Jβ2-7 Bio primer	/5BiosG/gcccgaatctcacctgtgacc	HTGTS-TCR-seq primers
human Jβ2-7 Nested primer	TGTGACCGTGAGCCTGGTGC	HTGTS-TCR-seq primers
SgRNA-Wapl KO-F1	AAACTGACATGAGGCTGGTT	sgRNA
SgRNA-Wapl KO-F2	TAGACTCTCCTACTGTCAGT	sgRNA
Wapl_CKO-Loxp1	TGAAATAAAAAACAAAAAAGTTTACACATTAGACTCTCCTACTGTCATAACTTCGTATAGCATACATTATACGAAGTTATAGTAGGTACAGCTGCCATGTCTTCTAGTAGCCTGTCCCTGGACACC	SSODN
Wapl_CKO-Loxp2	TTTTCCATGCTCTAAAATACTGGTTGTTTAAACTGACATGAGGCTGATAACTTCGTATAATGTATGCTATACGAAGTTATGTTGGGAGCTGAGACTTTTTGCTTTTCTGTCTTGTAATAGTATTCT	SSODN
Wapl-KO-F	TTAAGAGGCTTGGGTGTCCAGGG	genotyping primers
Wapl-Flox-F	AACCAGGTAGTGGCTCACAACTG	genotyping primers
Wapl-R	CTAGACTAGTGACATGTGGCAGAATAC	genotyping primers
