# Supplementary material for: HTGTS‐TCR‐Seq for Profiling of Mouse and Human T‐Cell Receptor α and β Gene Rearrangements and Diversity
Source: Adv Sci (Weinh). 2025 Oct 27;13(4):e09497. doi: 10.1002/advs.202509497 (PMC12822386; doi:10.1002/advs.202509497)
Supplement: Supplementary file 3 — Supplemental Table 2 [file ADVS-13-e09497-s002.xlsx]

## Sheet: Supplementary Table 2
Supplementary Table 2 | Relative utilization of TRA/B segments detected in HTGTS-TCR-seq
Part1	Relative utilization of TrbV segments in DN3 and preselection DP thymocytes
Part2	Relative utilization of TraV segments in preselection DP thymocytes
Part3	Relative utilization of TraJ segments in preselection DP thymocytes
Part4	Relative utilization of TrbV segments in VβDJβ rearrangement in methods validation (total thymocytes)
Part5	Relative utilization of TrbV segments in Young and Aged thymocytes
Part6	Relative utilization of TraV segments in Young and Aged thymocytes
Part7	Relative utilization of TraJ segments in Young and Aged thymocytes
Part8	Relative utilization of TrbV segments in young splenic CD4+ and CD8+
Part9	Relative utilization of TraV segments in splenic CD4+ and CD8+
Part10	Relative utilization of TraJ segments in splenic CD4+ and CD8+
Part11	Relative utilization of TrbV segments in aged splenic CD4+ and CD8+
Part12	Relative utilization of TraV segments in aged splenic CD4+ and CD8+
Part13	Relative utilization of TrbV segments in CD4+ and CD8+ PBMCs
Part14	Relative utilization of TraV segments in CD4+ and CD8+ PBMCs
Part15	Relative utilization of TraV segments in Wapl-deficient preselection DP thymocytes
Part16	Relative utilization of TraJ segments in Wapl-deficient preselection DP thymocytes
Part 1 | Relative utilization of TrbV segments in DN3 and preselection DP thymocytes
		DN3 thymocytes			preselection DP thymocytes
Jbeta1-1
	Trbv1	2.00764	2.54296	2.19682	3.77966	3.80576	3.52653
	Trbv2	1.78322	2.13058	2.46158	3.47912	3.17888	3.13246
	Trbv3	2.15928	2.26804	1.64583	2.83916	2.73005	3.28122
	Trbv4	3.4876	3.50515	2.48663	3.43952	2.46237	3.39565
	Trbv5	3.49366	3.02405	2.56355	4.47477	4.5266	4.59786
	Trbv6	0	0	0	0	0	0
	Trbv7	0	0	0	0	0	0
	Trbv8	0	0	0	0	0	0
	Trbv9	0	0	0.0196783	0.00848566	0.000618219	0
	Trbv10	0	0.274914	0.0483014	0.0282855	0.0445118	0.0414801
	Trbv11	0	0	0	0	0	0
	Trbv12-1	2.10469	1.16838	2.43296	3.02867	3.09728	3.07597
	Trbv13-1	2.46255	1.64948	2.02687	2.86462	2.48586	3.19898
	Trbv12-2	1.20701	1.09966	1.66193	2.65036	2.45186	2.82208
	Trbv13-2	4.13659	3.91753	2.56355	4.56953	5.23075	5.28371
	Trbv12-3	0	0	0	0	0	0
	Trbv13-3	2.08649	3.02405	1.74064	2.60934	2.56746	2.8607
	Trbv14	1.81962	1.58076	1.63509	2.00898	2.04569	2.33004
	Trbv15	2.1896	2.33677	2.31131	3.35042	3.39464	3.81975
	Trbv16	2.66877	2.95533	3.12349	4.57377	5.19675	4.5199
	Trbv17	2.27452	2.33677	2.01971	2.62419	2.3412	2.49596
	Trbv18	0	0	0	0	0	0
	Trbv19	3.63923	3.3677	3.61545	5.10554	4.82273	5.13996
	Trbv20	1.66192	2.54296	1.6977	2.73733	2.65216	2.58321
	Trbv21	0.430642	0.687285	0.465125	0.356398	0.256561	0.277488
	Trbv22	0.624735	0.0687285	0.445446	0.293463	0.208958	0.213837
	Trbv23	0.436708	0.687285	0.441868	0.586218	0.744954	0.585728
	Trbv24	2.0683	2.33677	2.53851	1.36195	1.25931	1.32021
	Trbv25	0	0	0	0	0	0
	Trbv26	1.76503	2.19931	1.61362	2.50468	2.57426	2.6111
	Trbv27	0	0	0	0	0	0
	Trbv28	0	0	0	0	0	0
	Trbv29	2.49287	1.30584	1.59752	3.18071	2.72325	2.99158
	Trbv30	0.0667192	0	0.159216	0.212142	0.228741	0.198819
	Trbv31	1.51028	1.64948	1.24689	2.59803	2.80671	2.41228
Jbeta2-1
	Trbv1	2.39787	1.09718	2.70419	2.85286	2.87769	2.68815
	Trbv2	3.19716	7.21003	3.60083	4.61649	4.04003	4.42008
	Trbv3	3.26377	3.9185	4.34871	5.42353	5.53832	5.16608
	Trbv4	3.95204	4.38871	3.94319	3.97218	3.12943	3.81705
	Trbv5	3.10835	2.19436	3.31757	4.62825	4.15621	4.02514
	Trbv6	0	0	0	0	0	0
	Trbv7	0	0	0	0	0	0
	Trbv8	0	0	0	0	0.000450343	0
	Trbv9	0	0	0.0122269	0.00611394	0.000450343	0.00637001
	Trbv10	0.133215	0	0.0753994	0.0545551	0.0558425	0.0360967
	Trbv11	0	0	0	0	0	0
	Trbv12-1	3.66341	3.1348	4.42004	4.74912	4.93396	4.53333
	Trbv13-1	2.26465	2.97806	2.89778	3.26437	3.24832	3.3577
	Trbv12-2	2.44227	2.50784	2.17639	2.64592	2.81419	2.56499
	Trbv13-2	4.70693	4.70219	4.74609	6.18965	6.24581	6.10247
	Trbv12-3	0	0	0	0	0	0
	Trbv13-3	1.24334	0.783699	1.50391	1.78621	1.74328	1.96904
	Trbv14	1.59858	1.88088	1.4387	1.77163	1.85676	1.91383
	Trbv15	4.86234	4.07524	3.96764	4.27176	4.48902	4.50643
	Trbv16	2.42007	1.72414	3.04043	3.57054	3.47845	3.37681
	Trbv17	1.97602	2.19436	2.06635	2.39149	2.0977	2.21889
	Trbv18	0	0	0	0	0	0
	Trbv19	3.86323	2.97806	4.17346	4.84036	4.60115	4.22332
	Trbv20	3.01954	2.66458	2.76736	2.94927	2.63406	2.4659
	Trbv21	0.488455	0.470219	0.643952	0.349905	0.312988	0.329825
	Trbv22	0.466252	0.31348	0.321976	0.200819	0.208959	0.217996
	Trbv23	0.976909	0.470219	0.650065	0.662186	0.661103	0.637001
	Trbv24	7.94849	5.01567	4.57287	2.73857	2.13778	2.25852
	Trbv25	0	0	0	0	0	0
	Trbv26	1.62078	2.66458	2.33942	2.51377	2.57236	2.48289
	Trbv27	0	0	0	0	0	0
	Trbv28	0	0	0	0	0	0
	Trbv29	1.15453	1.41066	1.27771	1.57598	1.5798	1.71849
	Trbv30	0	0.31348	0.285295	0.324979	0.319293	0.306468
	Trbv31	3.46359	2.03762	1.83608	3.09318	3.18933	2.80493
Jbeta2-7
	Trbv1	2.01932	1.28287	1.73515	258.167	279.882	236.17
	Trbv2	2.84711	1.09044	2.40736	148.123	126.09	130.417
	Trbv3	1.44237	0.962155	3.08377	0	0	0
	Trbv4	2.6966	1.4753	3.52701	288.183	259.738	268.569
	Trbv5	2.57118	1.34702	2.36535	154.509	142.838	134.976
	Trbv6	0	0	0	20.1169	13.8176	14.499
	Trbv7	0	0	0	16.5645	11.2539	11.1732
	Trbv8	0	0	0	33.0892	40.1211	30.6049
	Trbv9	0	0	0.0105033	76.8755	67.8229	68.9826
	Trbv10	0.0250847	0	0.0504159	0	0	0
	Trbv11	0	0	0	141.377	138.642	136.433
	Trbv12-1	2.64643	2.30917	4.00807	0	0	0
	Trbv13-1	1.22915	1.4753	2.90312	0	0	0
	Trbv12-2	2.29525	0.769724	1.61751	179.536	146.667	156.313
	Trbv13-2	3.51185	3.14304	4.41139	11.9744	12.3193	10.3885
	Trbv12-3	0	0	0	146.646	151.162	126.045
	Trbv13-3	1.73084	1.34702	1.92631	0	0	0
	Trbv14	0.250847	0.705581	0.546173	0	0	0
	Trbv15	3.07287	1.53945	2.36115	161.03	154.984	140.459
	Trbv16	1.98169	1.09044	2.16578	260.579	217.584	230.954
	Trbv17	1.49254	0.898012	1.46626	306.132	298.278	269.933
	Trbv18	0	0	0	224.21	168.542	199.445
	Trbv19	4.80371	0.833868	3.06697	261.242	223.842	210.318
	Trbv20	2.6088	1.15459	2.25821	0	0	0
	Trbv21	0.388812	0.705581	0.407529	0	0	0
	Trbv22	0.112881	0.256575	0.210066	0	0.0242542	0
	Trbv23	0.489151	0.256575	0.279388	0.345102	0.0242542	0.33284
	Trbv24	3.16067	1.92431	3.7959	3.07937	3.00752	1.88609
	Trbv25	0	0	0	0	0	0
	Trbv26	1.29186	0.577293	1.51668	268.065	265.729	236.871
	Trbv27	0	0	0	184.258	174.945	175.444
	Trbv28	0	0	0	149.35	151.564	134.024
	Trbv29	0.852878	0.256575	1.31712	349.376	336.381	318.861
	Trbv30	0.125423	0.192431	0.218469	0	0	0
	Trbv31	2.20745	0.898012	1.46626	174.595	171.768	146.561
Part 2 | Relative utilization of TraV segments in preselection DP thymocytes
		preselection DP thymocytes
Jα9 bait
	1	0.931893	0.686948	0.523082	0.537249
	2	1.02112	0.294406	0.755563	1.08644
	3-1	0.852583	0.392542	0.896712	1.38491
	4-1	0	0	0.004151	0
	5-1	1.66551	2.45339	1.2994	3.55778
	6-1	1.52672	1.76644	2.17951	1.62369
	7-1	1.53663	2.84593	1.62322	1.77889
	6-2	1.70517	1.47203	2.11724	3.09217
	7d-2	0	0	0	0
	4d-2	1.77456	3.23847	1.93042	2.93696
	6d-3	0.47586	0.883219	0.485719	0.883477
	7d-3	1.59611	3.43474	1.97194	2.80564
	6d-4	1.40775	1.6683	2.12554	2.86533
	7d-4	0	0	0.083029	0
	8d-1	0.039655	0	0.228329	0.059694
	9d-1	0.15862	0.196271	0.199269	0.513372
	6d-5	1.26896	2.94406	1.73945	2.59074
	10d	0	0	0.033212	0.023878
	6d-6	0.148706	0	0.145301	0.191022
	11d	0	0.098135	0	0
	7d-5	0	0	0	0
	12d-1	0	0	0	0
	13d-1	0	0.098135	0.008303	0
	14d-1	0	0	0	0
	15d-1-dv6d-1	0	0	0	0
	3d-2	0	0	0	0
	9d-2	0	0	0	0
	4d-3	0	0	0	0
	5d-2	0	0	0	0
	12d-2	0	0	0	0.011939
	9d-3	0	0	0	0
	5d-3	0	0	0	0
	12d-3	0.029741	0	0.091332	0.047755
	13d-2	0.545256	0	0.394387	0.32235
	14d-2	0	0	0	0
	15d-2-dv6d-2	0	0	0	0
	3d-3	0	0	0	0
	9d-4	0.545256	1.47203	0.880106	2.85339
	4d-4	0	0	0	0
	5d-4	0	0	0	0
	6d-7	0.009914	0	0.033212	0.035817
	7d-6	0	0	0.004151	0
	13d-3	0	0	0	0
	8d-2	3.21205	0.490677	3.45815	1.46848
	16d-dv11	3.33102	1.57017	3.79027	1.15807
	13d-4	0.753445	0.392542	1.32016	1.20583
	14d-3-dv8	4.00516	1.07949	3.26719	2.18481
	15d-3	0	0	0	0
	7n-4	1.38793	0.196271	2.22517	0.943171
	9n-1	1.89353	0.392542	1.85154	0.728271
	6n-5	0.446119	0	0.768017	0.059694
	10n	1.37801	0.588813	1.2828	1.26552
	6n-6	4.29265	3.14033	5.42179	2.65043
	11n	0.783186	0.196271	1.04201	0.441738
	7n-5	0	0	0	0
	12n-1	0	0	0	0
	13n-1	0	0	0	0
	14n-1	0	0	0	0
	15n-1	0	0	0	0
	3n-2	0	0	0	0
	9n-2	0	0	0	0
	4n-3	0	0	0	0
	5n-2	0	0	0	0
	12n-2	0	0	0.004151	0
	9n-3	0	0	0	0
	5n-3	0	0	0	0
	12n-3	0.009914	0	0.099635	0.035817
	13n-2	0.228016	0.196271	0.381933	0.477555
	14n-2	0	0	0	0
	15n-2	0	0	0	0
	3n-3	0	0	0	0
	9n-4	2.18102	0.785083	2.50747	1.34909
	4n-4	0	0	0	0
	5n-4	0	0	0	0
	6n-7	0.009914	0	0.012454	0
	7n-6	0	0	0	0
	13n-3	1.67542	1.47203	1.65227	2.00573
	8n-2	3.4599	2.35525	3.79442	3.5936
	16n	4.17369	3.63101	4.20956	3.82044
	13n-4	3.14266	4.21982	4.19711	4.29799
	14n-3	4.1836	4.02355	4.96098	4.71586
	15n-3	0	0	0	0
	7-2	0	0	0	0
	4-2	3.90602	2.06084	3.13019	3.85626
	6-3	1.07069	0.785083	0.572899	0.608883
	7-3	2.85516	3.63101	2.19611	1.09838
	6-4	2.34956	2.15898	1.95118	1.75501
	7-4	0	0.098135	0.153603	0
	8-1	0.019828	0.098135	0.419296	0.035817
	9-1	0.495688	0.098135	0.361176	1.2894
	6-5	0.921979	2.06084	0.851046	1.14613
	10	0.029741	0	0.132846	0.011939
	6-6	0.15862	0.294406	0.153603	0.298472
	11	0	0	0	0
	7-5	4.23317	3.14033	3.81518	4.65616
	12-1	0.456033	0.196271	0.801229	0.883477
	13-1	3.08318	4.41609	3.40834	2.97278
	14-1	1.28879	2.74779	1.06277	2.17287
	15-1-dv6-1	2.40904	3.72915	2.18366	2.18481
	3-2	0	0	0	0
	9-2	3.82671	2.74779	2.16705	1.83859
	4-3	1.77456	1.6683	1.71455	1.31328
	5-2	0	0	0	0
	12-2	1.79439	2.25712	0.946529	1.61175
	12-3	0.297413	0.294406	0.734806	0.334288
	13-2	1.24913	1.57017	1.02541	0.596944
	14-2	1.04094	2.64966	0.701594	1.25358
	15-2-dv6-2	0.277585	0.490677	0.298904	0.811843
	3-3	1.12025	1.57017	0.514779	0.692455
	9-4	0.545256	1.17762	0.734806	0.84766
	4-4-dv10	0.733618	1.76644	0.900864	0.907354
	5-4	0.356895	0.588813	0.228329	0.573066
	6-7-dv9	1.33836	1.07949	0.68914	0.978988
	7-6	0.703876	1.3739	0.294753	0.334288
	13-3	0	0	0.02906	0.023878
	8-2	0.356895	0.981354	0.145301	0.226839
	16	0.485774	0.196271	0.423447	0.608883
	13-4-dv7	0.505601	1.27576	0.28645	0.561127
	14-3	0.436205	0.785083	0.195118	0.143266
	15-3	0	0	0	0
	3-4	0.059483	0	0.033212	0.10745
	12-4	0	0	0	0
	13-5	0.118965	0.098135	0.037363	0.131328
	17	0.495688	1.3739	0.157755	0.035817
	18	0.039655	0	0	0
	19	0.178448	0.098135	0.107938	0.250716
	20	0.178448	0.098135	0.083029	0.095511
	21-dv12	0.47586	0.098135	0.141149	0.059694
	dv1	0.327154	0.686948	0.161906	0.871538
	22	0	0	0	0
	dv2-1	0.059483	0.098135	0.012454	0.179083
	dv2-2	0.039655	0.294406	0.037363	0.035817
	23	0	0.098135	0	0
	dv3	0.118965	0.392542	0.004151	0
	dv4	0	0	0	0
	dv5	0	0	0	0
Jα18 bait
	1	0.814198	0.622222	0.501096	0.60327
	2	1.29906	0.8	0.73207	0.460391
	3-1	1.05205	0.8	1.34278	1.00016
	4-1	0	0	0	0
	5-1	2.57982	2.48889	1.44457	3.27036
	6-1	2.18644	1.86667	1.9809	1.66693
	7-1	1.20758	1.51111	1.60116	2.25433
	6-2	1.35395	1.33333	1.54635	1.87331
	7d-2	0	0	0.011744	0
	4d-2	1.0795	1.42222	0.802537	1.84156
	6d-3	0.576343	0.8	0.3171	0.428639
	7d-3	2.44259	3.73333	2.12966	2.61946
	6d-4	0.832495	1.33333	1.36627	1.77806
	7d-4	0	0	0.070467	0
	8d-1	0	0.088889	0.250548	0.047627
	9d-1	0.100631	0.177778	0.070467	0.079378
	6d-5	1.0429	1.77778	1.58159	1.77806
	10d	0	0	0.074381	0
	6d-6	0.192114	0.177778	0.160507	0.190506
	11d	0	0	0.011744	0
	7d-5	0	0	0	0
	12d-1	0	0	0.00783	0
	13d-1	0	0	0.015659	0.015876
	14d-1	0	0	0	0
	15d-1-dv6d-1	0	0	0	0
	3d-2	0	0	0	0
	9d-2	0.009148	0	0.00783	0
	4d-3	0	0	0	0
	5d-2	0	0	0	0
	12d-2	0	0	0.003915	0
	9d-3	0	0	0	0
	5d-3	0	0	0	0
	12d-3	0.036593	0	0.121359	0.031751
	13d-2	0.274449	0	0.281867	0.333386
	14d-2	0	0	0	0
	15d-2-dv6d-2	0	0	0	0
	3d-3	0	0	0	0
	9d-4	0.594639	1.51111	0.669433	1.38117
	4d-4	0.009148	0	0.003915	0.031751
	5d-4	0	0	0.011744	0
	6d-7	0	0	0.003915	0
	7d-6	0	0	0	0
	13d-3	0.009148	0	0	0
	8d-2	2.14985	0.977778	1.61682	0.777901
	16d-dv11	2.19559	1.15556	2.87739	1.03191
	13d-4	1.3631	0.622222	1.38193	0.555644
	14d-3-dv8	2.6896	1.33333	2.47025	1.28592
	15d-3	0	0	0	0
	7n-4	1.01546	0.444444	1.79299	0.952532
	9n-1	0.558046	0.177778	0.849515	0.047627
	6n-5	0.667825	0.355556	0.571563	0.396888
	10n	1.49117	0.355556	1.44065	0.650897
	6n-6	3.63187	1.51111	4.14579	1.92094
	11n	2.90916	1.42222	2.73645	0.635021
	7n-5	0	0	0	0
	12n-1	0	0	0	0
	13n-1	0	0	0.00783	0
	14n-1	0	0	0	0.015876
	15n-1	0	0	0	0
	3n-2	0	0	0	0
	9n-2	0	0	0.003915	0
	4n-3	0	0	0	0
	5n-2	0	0	0	0
	12n-2	0	0	0.003915	0
	9n-3	0.009148	0	0	0
	5n-3	0	0	0	0
	12n-3	0.036593	0	0.125274	0.111129
	13n-2	0.338487	0.622222	0.215315	0.269884
	14n-2	0	0	0	0
	15n-2	0	0	0	0
	3n-3	0	0	0	0
	9n-4	1.66499	0.8	1.89868	1.33354
	4n-4	0.009148	0	0.023489	0
	5n-4	0	0	0.003915	0
	6n-7	0.018297	0	0.003915	0
	7n-6	0	0	0.003915	0
	13n-3	1.74732	1.95556	1.37018	1.14304
	8n-2	3.17446	2.31111	2.44284	2.69884
	16n	5.28771	5.51111	5.36721	5.66757
	13n-4	2.77193	3.11111	3.61729	3.81013
	14n-3	5.39749	4.17778	5.33981	6.33434
	15n-3	0	0	0	0
	7-2	0	0	0	0
	4-2	2.44259	2.04444	2.20404	2.34958
	6-3	1.50947	1.51111	0.673348	0.587395
	7-3	3.43061	4.97778	3.12794	4.00063
	6-4	0.896533	1.33333	1.31538	0.555644
	7-4	0.018297	0	0.227059	0
	8-1	0.045741	0	0.794707	0.14288
	9-1	0.466563	0.266667	0.352333	0.444515
	6-5	1.61925	1.6	1.26449	1.53993
	10	0.018297	0	0.540244	0.047627
	6-6	0.182966	0.266667	0.164422	0.238133
	11	0.05489	0	0.046978	0
	7-5	3.82399	3.73333	3.82477	4.08001
	12-1	0.686122	0.622222	1.68337	1.20654
	13-1	4.53755	6.13333	5.76652	5.95333
	14-1	2.11326	4	1.8752	2.49246
	15-1-dv6-1	1.00631	1.24444	1.20576	1.44467
	3-2	0	0	0	0
	9-2	3.61358	3.91111	2.60335	3.90538
	4-3	1.37224	1.15556	1.68337	1.60343
	5-2	0	0	0	0
	12-2	1.57351	1.33333	1.40542	3.07985
	12-3	0.585491	0.8	1.36627	2.42896
	13-2	2.17729	2.22222	1.71077	1.96857
	14-2	1.19843	1.95556	0.896492	1.34942
	15-2-dv6-2	0.301894	0.977778	0.489352	0.365137
	3-3	2.00348	1.51111	1.35844	1.73043
	9-4	0.85994	1.15556	0.892578	0.666773
	4-4-dv10	1.29906	1.06667	1.30363	0.936657
	5-4	0.539749	0.266667	0.446289	0.857279
	6-7-dv9	1.23502	1.77778	0.912152	1.25417
	7-6	0.402525	1.06667	0.403226	0.825528
	13-3	0	0	0.011744	0
	8-2	0.42997	0.444444	0.289696	0.238133
	16	0.530601	1.33333	0.52067	0.523893
	13-4-dv7	0.475711	1.06667	0.367992	0.460391
	14-3	0.521453	1.15556	0.297526	0.365137
	15-3	0	0	0	0
	3-4	0.118928	0	0.043063	0.174631
	12-4	0	0	0	0
	13-5	0.018297	0.444444	0.015659	0.047627
	17	0.155521	0.444444	0.137018	0.095253
	18	0	0	0	0
	19	0.210411	0.355556	0.074381	0
	20	0.05489	0.355556	0.058722	0
	21-dv12	0.146373	0	0.046978	0
	dv1	0.329339	0	0.137018	0.650897
	22	0	0	0	0
	dv2-1	0	0	0.00783	0
	dv2-2	0	0	0	0
	23	0.027445	0	0	0
	dv3	0.146373	0.177778	0.019574	0.063502
	dv4	0	0	0	0
	dv5	0	0	0	0
Jα45 bait
	1	0.032461	0.016614	0.012045	0.023215
	2	0.028272	0	0.025429	0.010925
	3-1	0.052356	0.016614	0.035243	0.07101
	4-1	0	0	0.000446	0
	5-1	0.095288	0.091377	0.033459	0.04643
	6-1	0.223037	0.124605	0.164618	0.161138
	7-1	0.126702	0.124605	0.109299	0.098322
	6-2	0.224084	0.274132	0.244028	0.285406
	7d-2	0	0	0	0.005462
	4d-2	0.373822	0.39043	0.273918	0.386459
	6d-3	0.14555	0.166141	0.082086	0.015021
	7d-3	0.344503	0.465194	0.38634	0.34276
	6d-4	0.300524	0.215983	0.322099	0.243073
	7d-4	0	0	0.017845	0.002731
	8d-1	0.019895	0	0.104392	0.006828
	9d-1	0.046073	0.066456	0.056211	0.032774
	6d-5	0.275393	0.348895	0.385448	0.353685
	10d	0.003141	0.008307	0.023644	0
	6d-6	0.040838	0.049842	0.033013	0.060085
	11d	0	0	0	0
	7d-5	0	0	0	0
	12d-1	0	0	0.000892	0
	13d-1	0	0	0.002231	0.001366
	14d-1	0	0	0	0
	15d-1-dv6d-1	0	0	0	0
	3d-2	0	0	0	0
	9d-2	0	0	0	0
	4d-3	0	0	0	0
	5d-2	0	0	0	0
	12d-2	0	0	0.000892	0
	9d-3	0.002094	0	0	0.001366
	5d-3	0	0	0	0
	12d-3	0.003141	0	0.005353	0.005462
	13d-2	0.026178	0.024921	0.016506	0.005462
	14d-2	0	0	0	0
	15d-2-dv6d-2	0	0	0	0
	3d-3	0	0	0	0
	9d-4	0.193717	0.22429	0.148112	0.219858
	4d-4	0	0	0	0
	5d-4	0	0	0	0
	6d-7	0.005236	0.008307	0.000446	0.001366
	7d-6	0	0	0	0
	13d-3	0.003141	0	0.000446	0
	8d-2	0.37801	0.149526	0.327006	0.136558
	16d-dv11	0.41466	0.332281	0.486271	0.146117
	13d-4	0.287958	0.182755	0.227075	0.131096
	14d-3-dv8	0.457592	0.365509	0.52999	0.303159
	15d-3	0	0	0	0
	7n-4	0.267016	0.107991	0.228859	0.139289
	9n-1	0.304712	0.132912	0.240012	0.157042
	6n-5	0.107853	0.116298	0.097254	0.040967
	10n	0.350785	0.174448	0.353327	0.256729
	6n-6	0.797906	0.581492	0.783386	0.467028
	11n	0.002094	0	0.001784	0
	7n-5	0	0	0	0
	12n-1	0.003141	0	0	0
	13n-1	0.002094	0	0.002231	0.001366
	14n-1	0	0	0	0
	15n-1	0	0	0	0
	3n-2	0	0	0	0
	9n-2	0	0	0	0
	4n-3	0	0	0	0
	5n-2	0	0	0	0
	12n-2	0	0	0	0
	9n-3	0	0	0	0.001366
	5n-3	0	0	0	0
	12n-3	0.003141	0.008307	0.006246	0
	13n-2	0.024084	0.016614	0.011599	0.005462
	14n-2	0	0	0	0
	15n-2	0	0	0	0
	3n-3	0	0	0	0
	9n-4	0.45445	0.166141	0.412215	0.30589
	4n-4	0	0	0	0
	5n-4	0	0	0.000446	0
	6n-7	0.005236	0	0.002231	0.001366
	7n-6	0	0	0.000892	0
	13n-3	0.566492	0.481808	0.371172	0.432889
	8n-2	0.62199	0.373816	0.47601	0.4602
	16n	0.974869	0.855624	0.95425	0.785208
	13n-4	1.02513	1.1879	1.184	1.25497
	14n-3	1.41257	1.55341	1.74968	1.67966
	15n-3	0	0	0	0
	7-2	0.001047	0	0	0
	4-2	0.779058	0.714404	0.49207	0.579006
	6-3	0.374869	0.274132	0.123575	0.091494
	7-3	0.789529	0.797475	0.550958	0.654112
	6-4	0.531937	0.498422	0.43229	0.2936
	7-4	0	0	0.026767	0
	8-1	0.023037	0.008307	0.163726	0.008193
	9-1	0.21466	0.232597	0.12536	0.131096
	6-5	0.671204	0.556571	0.417122	0.411039
	10	0.012565	0.033228	0.214584	0.02458
	6-6	0.038743	0.058149	0.046396	0.05872
	11	0	0	0	0
	7-5	2.59476	2.2429	2.08784	2.07978
	12-1	0.803141	0.431965	1.28081	0.81252
	13-1	4.15497	4.17013	4.66284	3.67477
	14-1	1.74555	2.50872	2.43091	3.03705
	15-1-dv6-1	2.29634	2.44227	2.88595	2.26686
	3-2	0	0	0	0
	9-2	3.20628	2.45888	1.85943	2.43346
	4-3	2.17278	2.21798	2.44518	2.65332
	5-2	0.002094	0	0.006692	0
	12-2	1.75916	1.92723	1.41152	1.46253
	12-3	0.440838	0.498422	1.47487	0.980486
	13-2	3.73089	3.46403	3.90712	3.78402
	14-2	3.02199	2.88254	2.81636	3.71847
	15-2-dv6-2	0.205236	0.257518	0.421583	0.49434
	3-3	3.97906	4.07044	2.66958	4.1418
	9-4	4.45969	3.70493	4.01285	5.16189
	4-4-dv10	2.78848	3.04037	3.82726	3.12035
	5-4	3.95497	3.58864	4.16854	4.68803
	6-7-dv9	6.9267	6.30503	7.60322	6.93441
	7-6	2.3089	2.46719	2.45901	1.23858
	13-3	0.009424	0.033228	0.289532	0.028677
	8-2	1.82304	2.00199	1.86567	1.91591
	16	3.91309	4.46918	4.20959	4.94203
	13-4-dv7	3.34764	3.86277	3.62874	4.11995
	14-3	4.24084	4.2532	4.9671	4.83552
	15-3	0	0	0	0
	3-4	1.18639	1.70294	1.15634	1.34783
	12-4	0	0	0.003569	0
	13-5	0.71623	1.07161	0.577725	0.749703
	17	2.06387	2.3675	1.42669	1.6783
	18	0.104712	0.107991	0.086547	0.098322
	19	1.13194	1.40389	0.600477	0.880799
	20	0.715183	0.722711	0.560773	0.609048
	21-dv12	6.17487	6.43795	4.04586	3.65975
	dv1	7.15602	6.99452	9.27528	9.15075
	22	0	0.008307	0	0
	dv2-1	0.313089	0.473501	0.22306	0.289503
	dv2-2	1.36335	1.79432	0.687917	1.20171
	23	0.321466	0.440272	0.273471	0.223955
	dv3	0.368586	0.598106	0.142312	0.245804
	dv4	0	0	0.000446	0
	dv5	0.034555	0	0.02409	0.001366
Jα56 bait
	1	0	0	0	0
	2	0	0.007465	0	0.008233
	3-1	0.002005	0.01493	0.002843	0.005489
	4-1	0	0	0	0
	5-1	0.007017	0	0.001421	0.017838
	6-1	0.009022	0	0.002132	0.01921
	7-1	0.006014	0.02986	0.005686	0.01235
	6-2	0.026063	0.007465	0.019901	0.01235
	7d-2	0	0	0.000711	0
	4d-2	0.036087	0.044789	0.019901	0.01235
	6d-3	0.022053	0.007465	0.012793	0.001372
	7d-3	0.072174	0.067184	0.107323	0.142706
	6d-4	0.152367	0.097044	0.119406	0.100169
	7d-4	0.002005	0	0.00995	0
	8d-1	0.006014	0.007465	0.043356	0.004117
	9d-1	0.022053	0.02986	0.048331	0.098797
	6d-5	0.351848	0.388176	0.422184	0.421258
	10d	0	0	0.010661	0.001372
	6d-6	0.03308	0.022395	0.029141	0.027444
	11d	0	0	0	0
	7d-5	0	0	0	0
	12d-1	0.001002	0	0.001421	0
	13d-1	0.001002	0	0.002132	0
	14d-1	0	0	0	0
	15d-1-dv6d-1	0	0	0	0
	3d-2	0	0	0	0
	9d-2	0.001002	0	0	0
	4d-3	0	0	0	0
	5d-2	0	0	0	0
	12d-2	0.001002	0	0.000711	0
	9d-3	0	0	0.000711	0
	5d-3	0	0	0	0
	12d-3	0.005012	0	0.00924	0.001372
	13d-2	0.005012	0.01493	0.004975	0.005489
	14d-2	0	0	0	0
	15d-2-dv6d-2	0	0	0	0
	3d-3	0	0	0	0
	9d-4	0.048116	0.037325	0.036248	0.030188
	4d-4	0	0	0	0
	5d-4	0	0	0	0
	6d-7	0.002005	0.007465	0.000711	0
	7d-6	0	0	0	0
	13d-3	0.001002	0	0.000711	0
	8d-2	0.216522	0.02986	0.163472	0.07547
	16d-dv11	0.206498	0.044789	0.20967	0.07547
	13d-4	0.137331	0.074649	0.10448	0.064492
	14d-3-dv8	0.379916	0.253807	0.368167	0.18936
	15d-3	0	0	0	0
	7n-4	0.200483	0.097044	0.202563	0.046654
	9n-1	0.214517	0.126904	0.224596	0.067237
	6n-5	0.118285	0.037325	0.092397	0.01921
	10n	0.313756	0.119439	0.211803	0.227781
	6n-6	0.821981	0.39564	0.782533	0.333439
	11n	0.099239	0.052254	0.181241	0.030188
	7n-5	0	0	0	0
	12n-1	0.003007	0	0	0
	13n-1	0.002005	0	0.003554	0.001372
	14n-1	0	0	0	0
	15n-1	0	0	0	0
	3n-2	0	0	0	0
	9n-2	0	0	0	0
	4n-3	0	0	0	0
	5n-2	0	0	0	0
	12n-2	0.001002	0	0	0
	9n-3	0	0	0.000711	0
	5n-3	0	0	0	0
	12n-3	0.009022	0	0.008529	0.006861
	13n-2	0.010024	0.007465	0.007107	0.002744
	14n-2	0	0	0	0
	15n-2	0	0	0	0
	3n-3	0	0	0	0
	9n-4	0.044106	0.037325	0.040513	0.028816
	4n-4	0	0	0	0
	5n-4	0	0	0	0
	6n-7	0	0	0.001421	0
	7n-6	0	0	0	0
	13n-3	0.09122	0.052254	0.065389	0.046654
	8n-2	0.118285	0.126904	0.107323	0.07547
	16n	0.2075	0.231412	0.226018	0.267574
	13n-4	0.166401	0.268737	0.293539	0.289529
	14n-3	0.289698	0.283667	0.431424	0.292273
	15n-3	0	0	0	0
	7-2	0.002005	0	0	0
	4-2	0.216522	0.111974	0.194745	0.144078
	6-3	0.115278	0.104509	0.068232	0.052143
	7-3	0.162391	0.074649	0.150678	0.130357
	6-4	0.151365	0.119439	0.118695	0.163289
	7-4	0.010024	0	0.008529	0
	8-1	0.00401	0	0.079604	0
	9-1	0.065157	0.059719	0.070364	0.096052
	6-5	0.41099	0.45536	0.229571	0.304623
	10	0.006014	0	0.090265	0.015094
	6-6	0.027065	0.007465	0.039091	0.030188
	11	0.001002	0	0	0.005489
	7-5	2.08803	2.1275	1.93181	1.60545
	12-1	0.807947	0.649448	1.17771	0.926218
	13-1	2.80476	2.79934	3.57008	3.23559
	14-1	1.68005	2.62765	2.2552	2.73337
	15-1-dv6-1	1.98979	2.17976	2.74562	2.2929
	3-2	0	0	0	0
	9-2	3.60369	2.87399	2.59707	3.03113
	4-3	1.42945	1.49298	1.70366	1.83597
	5-2	0.019046	0.02986	0.017058	0.01921
	12-2	2.27548	2.39624	1.91831	2.09119
	12-3	0.594433	0.515079	1.34331	1.01266
	13-2	1.3282	1.91848	1.48546	1.40236
	14-2	1.2029	1.59003	1.29996	1.62054
	15-2-dv6-2	0.251606	0.201553	0.48544	0.389698
	3-3	1.24901	1.4034	0.970881	1.44765
	9-4	1.88755	1.35861	1.49399	1.56702
	4-4-dv10	2.95713	2.4037	3.61202	2.88294
	5-4	2.87593	2.4037	2.98443	3.24519
	6-7-dv9	8.14864	7.88295	8.76636	7.27527
	7-6	3.39919	3.26217	3.65608	2.70593
	13-3	0.010024	0.037325	0.324811	0.04391
	8-2	2.31558	1.92595	2.52102	2.47129
	16	5.07222	5.54643	6.00297	7.40014
	13-4-dv7	4.95394	5.16572	5.26664	4.99609
	14-3	6.80741	5.81517	8.21766	7.60871
	15-3	0	0	0	0
	3-4	2.32059	2.41863	1.94887	2.03219
	12-4	0	0	0	0
	13-5	0.842029	1.4258	0.749838	1.11695
	17	3.93749	4.73276	3.03773	3.80779
	18	0.402971	0.45536	0.268662	0.381465
	19	6.20796	7.35294	4.51396	5.70825
	20	1.95571	2.01553	1.27792	1.80441
	21-dv12	7.16226	6.94984	5.57297	5.42009
	dv1	6.90765	6.44969	8.05134	8.09446
	22	0	0	0	0
	dv2-1	0.571377	0.4255	0.292117	0.290901
	dv2-2	1.21693	1.49298	0.764053	1.19379
	23	0.292705	0.335921	0.231704	0.259341
	dv3	2.73259	3.2771	1.18837	1.95398
	dv4	0.006014	0	0.001421	0
	dv5	0.056135	0.104509	0.064678	0.091936
Jα61 bait
	1	0	0	0	0
	2	0	0	0	0
	3-1	0.004749	0.029394	0.001243	0.019743
	4-1	0.002375	0	0.001243	0
	5-1	0.002375	0	0	0.003291
	6-1	0	0	0.001243	0
	7-1	0	0	0.001243	0
	6-2	0.004749	0	0	0
	7d-2	0	0	0	0
	4d-2	0.007124	0	0.019886	0.003291
	6d-3	0	0	0.003729	0
	7d-3	0	0	0.011186	0
	6d-4	0	0.029394	0.004971	0
	7d-4	0	0	0.001243	0
	8d-1	0	0	0.016157	0
	9d-1	0.004749	0	0.0087	0
	6d-5	0.054619	0.088183	0.080786	0.095426
	10d	0	0	0.0087	0
	6d-6	0.028497	0.029394	0.048472	0.016453
	11d	0	0	0	0
	7d-5	0	0	0	0
	12d-1	0.002375	0	0	0.003291
	13d-1	0	0.014697	0.011186	0.013162
	14d-1	0	0	0	0
	15d-1-dv6d-1	0	0	0	0
	3d-2	0	0	0	0
	9d-2	0	0	0.001243	0
	4d-3	0	0	0	0
	5d-2	0	0	0	0
	12d-2	0	0	0	0
	9d-3	0	0	0	0
	5d-3	0	0	0	0
	12d-3	0.002375	0	0.004971	0.003291
	13d-2	0.099739	0.102881	0.096944	0.105298
	14d-2	0.002375	0	0	0
	15d-2-dv6d-2	0	0	0	0
	3d-3	0	0	0	0
	9d-4	0.004749	0.014697	0.006214	0
	4d-4	0	0	0	0
	5d-4	0	0	0	0
	6d-7	0	0	0	0
	7d-6	0	0	0	0
	13d-3	0.002375	0	0.001243	0
	8d-2	0.121111	0.102881	0.060901	0
	16d-dv11	0.083116	0.029394	0.0522	0.016453
	13d-4	0.049869	0.058789	0.033557	0.019743
	14d-3-dv8	0.109238	0.073486	0.095701	0.115169
	15d-3	0	0	0	0
	7n-4	0.033246	0	0.003729	0.049358
	9n-1	0.04512	0.044092	0.049715	0
	6n-5	0.018998	0	0.007457	0.006581
	10n	0.104488	0.029394	0.070844	0.026324
	6n-6	0.429827	0.088183	0.479747	0.266535
	11n	0.109238	0.073486	0.123044	0.055939
	7n-5	0	0	0	0
	12n-1	0	0	0	0
	13n-1	0.007124	0	0.011186	0.003291
	14n-1	0	0	0	0
	15n-1	0	0	0	0
	3n-2	0	0	0	0
	9n-2	0	0	0	0
	4n-3	0	0	0	0
	5n-2	0	0	0	0
	12n-2	0.002375	0	0	0
	9n-3	0	0	0	0
	5n-3	0	0	0	0
	12n-3	0.007124	0	0.002486	0.006581
	13n-2	0.102114	0.073486	0.083272	0.039487
	14n-2	0	0	0	0
	15n-2	0	0	0	0
	3n-3	0	0	0	0
	9n-4	0.021373	0	0.011186	0
	4n-4	0	0	0	0
	5n-4	0	0	0	0
	6n-7	0	0	0	0
	7n-6	0	0	0	0
	13n-3	0.016623	0.029394	0.006214	0
	8n-2	0.064118	0.029394	0.0435	0
	16n	0.097364	0.088183	0.055929	0.098717
	13n-4	0.042745	0.088183	0.090729	0.082264
	14n-3	0.094989	0.146972	0.11683	0.009872
	15n-3	0	0	0	0
	7-2	0	0	0	0
	4-2	0.047495	0.014697	0.033557	0.049358
	6-3	0.014248	0	0	0.003291
	7-3	0.009499	0	0.002486	0
	6-4	0.011874	0.014697	0.007457	0.036196
	7-4	0	0	0.003729	0
	8-1	0	0	0.003729	0.009872
	9-1	0.007124	0.014697	0.009943	0
	6-5	0.035621	0.044092	0.023615	0.019743
	10	0	0	0.028586	0.009872
	6-6	0.035621	0.014697	0.045986	0.039487
	11	0	0	0.003729	0
	7-5	1.0995	1.0582	1.06638	1.06614
	12-1	0.334837	0.323339	0.613977	0.569266
	13-1	2.94467	2.60141	3.91752	2.61928
	14-1	1.26573	1.67548	1.49393	1.82955
	15-1-dv6-1	1.27523	1.24927	1.77357	1.47746
	3-2	0	0	0	0
	9-2	1.17787	0.749559	0.696007	1.23396
	4-3	0.935645	0.984715	1.13101	1.07272
	5-2	0.004749	0.014697	0.001243	0
	12-2	1.63619	1.52851	1.34727	1.34584
	12-3	0.53669	0.529101	1.23914	0.901612
	13-2	2.09926	2.74838	2.67217	2.39881
	14-2	3.62147	3.86537	3.86905	3.8335
	15-2-dv6-2	0.161482	0.16167	0.234902	0.273116
	3-3	0.128236	0.16167	0.089487	0.157947
	9-4	0.147233	0.132275	0.119315	0.151366
	4-4-dv10	0.53194	0.293945	0.471047	0.454097
	5-4	0.945144	0.896531	1.08378	1.16815
	6-7-dv9	3.50511	3.24809	3.88645	2.87924
	7-6	1.09475	1.0729	0.886166	0.786443
	13-3	0.007124	0.014697	0.129258	0.029615
	8-2	1.87604	2.02822	2.25705	1.75716
	16	3.62384	3.74779	3.86408	4.41922
	13-4-dv7	4.17241	4.21811	4.38484	4.03751
	14-3	5.72548	4.89418	6.57975	5.26818
	15-3	0	0	0	0
	3-4	0.84778	0.808348	0.55432	0.809477
	12-4	0.002375	0	0.003729	0.003291
	13-5	0.465448	0.558495	0.323146	0.516617
	17	2.13726	2.46914	1.9513	2.06318
	18	0.092615	0.044092	0.063386	0.032906
	19	4.40513	4.46796	2.70946	4.03093
	20	1.30135	1.66079	0.831479	0.914775
	21-dv12	15.5426	15.2998	11.4307	13.4748
	dv1	20.1757	19.3563	27.5606	24.0671
	22	0	0	0	0
	dv2-1	1.44621	1.20517	0.787979	1.45114
	dv2-2	5.86796	6.24633	4.38733	6.10727
	23	0.600807	0.69077	0.444947	0.434353
	dv3	5.94396	6.99589	2.9543	4.75485
	dv4	0.007124	0.044092	0.001243	0.016453
	dv5	0.368084	0.587889	0.297046	0.365252
Part 3 | Relative utilization of TraJ segments in preselection DP thymocytes
		preselection DP thymocytes
Vα1
	Traj61	0.0286	0.0116	0	0
	Traj60	0	0	0	0
	Traj59	0	0	0	0
	Traj58	0.1428	0.0385	0	0
	Traj57	0.1142	0.027	0.0114	0
	Traj56	0.0571	0.1348	0.0191	0.1837
	Traj55	0	0	0	0
	Traj54	0	0	0	0
	Traj53	0.1285	0.1001	0.0267	0.1479
	Traj52	0.1571	0.0424	0.1219	0
	Traj51	0	0	0	0
	Traj50	0.257	0.1579	0.061	0
	Traj49	0.0999	0.2002	0.0762	0.051
	Traj48	0.1571	0.1656	0.202	0.3622
	Traj47	0.0571	0.181	0.0572	0.0102
	Traj46	0	0	0	0
	Traj45	0.2427	0.3658	0.2591	0.3724
	Traj44	0.0286	0.3889	0.2667	0.2551
	Traj43	1.3421	0.8973	0.8917	0.2347
	Traj42	0.7853	1.2515	1.1546	0.5612
	Traj41	0.0714	0	0	0
	Traj40	1.442	1.8022	1.3376	0.8469
	Traj39	2.0131	2.4684	1.9663	1.3519
	Traj38	1.0851	1.5635	1.8329	2.6171
	Traj37	2.4843	2.9228	2.4122	3.6323
	Traj36	0	0	0	0
	Traj35	2.4272	2.2297	2.5036	2.5253
	Traj34	4.9543	4.2437	4.2908	3.668
	Traj33	3.4123	2.7187	2.6751	2.3824
	Traj32	7.1531	5.6223	5.2054	4.6016
	Traj31	6.3678	5.3566	5.7884	4.8158
	Traj30	4.4403	4.4401	3.9669	4.8158
	Traj29	0	0	0	0
	Traj28	3.1411	3.1115	3.1781	3.1272
	Traj27	4.6545	4.6865	5.4226	5.2852
	Traj26	4.8544	5.0716	5.5979	4.5812
	Traj25	0	0.0193	0	0
	Traj24	2.313	2.8728	2.435	1.8774
	Traj23	5.6111	5.6069	5.8494	5.9841
	Traj22	5.4969	5.2796	5.7922	5.7545
	Traj21	5.8966	4.2475	5.1406	4.8924
	Traj20	0	0	0	0
	Traj19	0	0	0	0
	Traj18	3.1982	4.6827	4.9196	3.7598
	Traj17	3.7978	4.3515	4.428	4.9128
	Traj16	2.827	2.6456	2.7399	4.1577
	Traj15	4.5831	5.0793	4.3518	4.7546
	Traj14	0	0	0	0
	Traj13	3.4266	3.2078	2.8009	2.112
	Traj12	2.1845	1.9601	2.6942	3.7445
	Traj11	0.8709	0.8934	1.147	1.3774
	Traj9	1.9846	2.1681	1.9587	3.2599
	Traj8	0	0	0	0
	Traj7	1.9275	1.5981	1.5128	2.26
	Traj6	1.5991	1.6982	1.4862	1.8161
	Traj5	0.4426	1.0821	1.0403	0.8622
	Traj4	1.1993	1.7059	1.5471	1.3315
	Traj3	0	0	0	0
	Traj2	0.5425	0.7009	0.8307	0.7142
	Traj1	0	0	0	0
Vα2
	Traj61	0	0.0179	0	0
	Traj60	0	0	0	0
	Traj59	0	0	0	0
	Traj58	0.1121	0.0359	0	0
	Traj57	0	0.0628	0	0
	Traj56	0	0.0808	0.1695	0
	Traj55	0	0	0	0
	Traj54	0	0	0	0
	Traj53	0	0.0359	0.0081	0
	Traj52	0.1495	0.0718	0.0081	0.3056
	Traj51	0	0	0	0
	Traj50	0	0.0808	0.0646	0.1608
	Traj49	0.1868	0.1705	0.0242	0.0482
	Traj48	0.1868	0.1884	0.1938	0.0965
	Traj47	0.1121	0.0897	0.1776	0.193
	Traj46	0	0	0	0
	Traj45	0.7474	0.5204	0.7266	0.3699
	Traj44	0.4111	0.8165	0.5167	0.193
	Traj43	1.1211	1.1306	0.7105	0.4181
	Traj42	1.5695	1.8304	1.3725	0.8202
	Traj41	0	0.0179	0	0
	Traj40	1.2332	1.5612	1.3564	0.9006
	Traj39	3.6996	2.8354	3.5443	2.7179
	Traj38	2.0927	2.5303	2.4786	2.139
	Traj37	2.13	3.0148	2.9065	3.3451
	Traj36	0	0	0	0
	Traj35	2.6906	2.0727	2.1718	0.9167
	Traj34	4.4096	4.3158	4.4082	3.4899
	Traj33	5.6428	4.1723	4.1176	4.1975
	Traj32	7.9223	5.5989	4.9491	6.6581
	Traj31	7.0254	5.9578	5.8453	4.294
	Traj30	5.1943	4.1812	5.0137	5.2268
	Traj29	0	0	0	0
	Traj28	2.6158	2.4675	2.527	3.1682
	Traj27	5.8296	5.4195	6.5558	5.8057
	Traj26	4.1106	4.4504	3.6654	4.9212
	Traj25	0	0.009	0	0.0161
	Traj24	1.2332	1.6599	1.3321	1.1418
	Traj23	4.559	4.7914	5.2963	4.0528
	Traj22	3.9985	4.3248	3.7865	3.6507
	Traj21	2.429	2.8712	3.0518	2.1229
	Traj20	0	0	0	0
	Traj19	0	0	0	0
	Traj18	3.7369	4.7465	5.2721	4.7282
	Traj17	5.0448	4.603	3.8996	5.4358
	Traj16	3.6996	4.271	3.6008	3.5703
	Traj15	2.2048	2.5931	2.8581	1.7851
	Traj14	0	0	0	0
	Traj13	2.9522	2.943	3.3667	3.0235
	Traj12	3.6996	3.7775	4.1337	5.4841
	Traj11	1.009	0.8165	0.9688	0.3216
	Traj9	1.2706	2.1265	2.4302	3.3451
	Traj8	0	0	0	0
	Traj7	1.9432	1.651	1.3079	1.2705
	Traj6	1.1211	1.7945	1.2918	4.0849
	Traj5	0.4484	1.3818	1.6955	2.155
	Traj4	1.0463	1.2382	1.421	2.6697
	Traj3	0	0	0	0
	Traj2	0.4111	0.6729	0.7751	0.7559
	Traj1	0	0	0	0
Vα17
	Traj61	8.4032	7.4435	7.1285	11.4775
	Traj60	0	0	0	0
	Traj59	0	0	0	0
	Traj58	7.921	7.2891	7.5501	9.8194
	Traj57	14.717	14.9439	16.9781	12.9782
	Traj56	10.8943	10.8484	10.0125	7.7906
	Traj55	0	0	0	0
	Traj54	0	0	0	0
	Traj53	9.0805	7.5492	7.4638	7.8277
	Traj52	6.3713	7.4598	7.7896	10.4863
	Traj51	0	0	0	0
	Traj50	5.935	5.5095	5.4997	4.113
	Traj49	6.3827	5.8589	6.3716	6.327
	Traj48	2.4681	2.9092	2.6061	2.2603
	Traj47	1.7105	2.2509	1.7725	1.6396
	Traj46	0	0	0	0
	Traj45	3.5128	3.413	3.7271	2.9829
	Traj44	0.5969	0.7882	0.5653	0.6021
	Traj43	2.6863	2.0722	2.3953	2.4456
	Traj42	4.1557	4.0874	3.775	3.9185
	Traj41	0	0	0	0
	Traj40	2.4567	3.0067	2.5774	2.8532
	Traj39	1.1824	1.2027	1.6863	1.6952
	Traj38	1.0676	1.2352	0.824	0.6762
	Traj37	3.1799	2.4947	3.0948	3.5294
	Traj36	0	0	0	0
	Traj35	1.1021	0.8207	0.8048	0.6207
	Traj34	1.9745	2.3891	2.1366	1.723
	Traj33	0.9069	0.9508	0.8432	0.4632
	Traj32	0.9069	1.3977	0.9869	1.0283
	Traj31	0.4592	0.7639	0.6228	0.5465
	Traj30	0.2755	0.4388	0.297	0.5002
	Traj29	0	0	0	0
	Traj28	0.1607	0.3901	0.3258	0.1112
	Traj27	0.3559	0.5038	0.5557	0.4169
	Traj26	0.0918	0.2194	0.1533	0.2779
	Traj25	0	0	0	0
	Traj24	0.0459	0.13	0.1437	0
	Traj23	0.0918	0.195	0.2108	0.0463
	Traj22	0.1263	0.2275	0.182	0.1575
	Traj21	0.1607	0.2032	0.3449	0.1204
	Traj20	0	0	0	0
	Traj19	0	0	0	0
	Traj18	0.1148	0.26	0.115	0.0371
	Traj17	0.1263	0.1219	0.0671	0.0741
	Traj16	0.0574	0.0894	0.0479	0.1297
	Traj15	0.0574	0.0894	0.0479	0.0185
	Traj14	0	0	0	0
	Traj13	0.023	0.0406	0.0575	0
	Traj12	0.0344	0.1544	0	0.0556
	Traj11	0	0.0081	0	0.0371
	Traj9	0.0344	0.0406	0.0862	0.0741
	Traj8	0	0	0	0
	Traj7	0.1033	0.0569	0	0
	Traj6	0.0459	0.0731	0.0671	0.1297
	Traj5	0	0	0.0096	0
	Traj4	0.0115	0.0244	0.0767	0.0093
	Traj3	0	0	0	0
	Traj2	0.0115	0.0488	0	0
	Traj1	0	0	0	0
Vα20
	Traj61	5.794	4.4984	4.3119	6.2106
	Traj60	0	0	0	0
	Traj59	0	0	0	0
	Traj58	15.8299	13.2497	13.9844	15.2238
	Traj57	19.1428	21.0892	23.3202	18.455
	Traj56	13.3723	13.0435	12.3325	12.8091
	Traj55	0	0	0	0
	Traj54	0	0	0	0
	Traj53	6.573	7.3795	6.3609	6.6159
	Traj52	4.8886	5.1401	5.3093	4.6239
	Traj51	0	0	0	0
	Traj50	4.4182	5.0452	4.83	4.6297
	Traj49	4.5652	3.9075	4.3647	4.5283
	Traj48	3.1689	3.8878	3.2634	2.9272
	Traj47	1.1347	1.4749	1.0873	1.1089
	Traj46	0	0	0	0
	Traj45	3.2777	2.4768	2.4926	2.8867
	Traj44	1.9695	1.3587	1.5061	1.6706
	Traj43	2.2312	2.0315	2.3219	2.8461
	Traj42	2.7397	2.5766	2.2925	3.0691
	Traj41	0.0029	0	0.0186	0
	Traj40	1.5639	1.5355	1.3882	2.1686
	Traj39	0.6938	0.8349	1.095	0.9294
	Traj38	0.3381	0.4403	0.4576	0.5067
	Traj37	1.802	1.8924	1.6472	2.0528
	Traj36	0	0	0	0
	Traj35	1.0289	0.9789	1.0982	1.523
	Traj34	1.2964	1.3636	1.1695	1.1813
	Traj33	0.9377	0.92	0.7554	0.8744
	Traj32	1.1376	1.2572	1.3572	0.9236
	Traj31	0.5997	0.992	1.0361	0.8194
	Traj30	0.2028	0.203	0.2047	0.2287
	Traj29	0	0	0	0
	Traj28	0.0676	0.2292	0.1675	0.0087
	Traj27	0.1617	0.1817	0.1985	0.1303
	Traj26	0.1264	0.1981	0.1985	0.1882
	Traj25	0	0.0016	0	0
	Traj24	0.0529	0.1015	0.062	0
	Traj23	0.2352	0.3929	0.2807	0.1448
	Traj22	0.1823	0.2325	0.2342	0.0811
	Traj21	0.0676	0.1211	0.1132	0.194
	Traj20	0	0	0	0
	Traj19	0	0	0	0
	Traj18	0.0176	0.1211	0.1458	0.0463
	Traj17	0.0823	0.167	0.1334	0.0232
	Traj16	0.0353	0.09	0.0589	0.1274
	Traj15	0.05	0.0884	0.0651	0.0318
	Traj14	0	0	0	0
	Traj13	0.0147	0.0638	0.045	0
	Traj12	0.0412	0.1113	0.0496	0
	Traj11	0.0147	0.0344	0.0171	0
	Traj9	0.0235	0.0278	0.0605	0.0666
	Traj8	0	0	0	0
	Traj7	0.0118	0.0606	0.0326	0.084
	Traj6	0.0353	0.0769	0.031	0.0347
	Traj5	0.0294	0.0426	0	0
	Traj4	0.0265	0.0458	0.0729	0
	Traj3	0	0	0	0
	Traj2	0.0147	0.0344	0.0279	0.0261
	Traj1	0	0	0	0
Part 4 | Relative utilization of TrbV segments in VβDJβ rearrangement in methods validation (total thymocytes)
		total thymocytes
Jbeta1-1
	Trbv1	6.30838	6.74266	6.17865
	Trbv2	5.71485	4.83263	6.66653
	Trbv3	4.33664	5.26811	4.34034
	Trbv4	4.71455	4.7091	4.59975
	Trbv5	6.21273	6.48715	5.58342
	Trbv6	0	0	0
	Trbv7	0	0	0
	Trbv8	0	0	0.001196
	Trbv9	0.006044	0.003407	0
	Trbv10	0.066787	0.042955	0.030801
	Trbv11	0	0	0
	Trbv12-1	4.59609	5.03334	5.58686
	Trbv13-1	5.33845	4.54201	4.38041
	Trbv12-2	3.61861	3.79044	3.27099
	Trbv13-2	7.63189	7.83595	8.56988
	Trbv12-3	0	0	0
	Trbv13-3	4.18328	3.9196	3.70055
	Trbv14	3.56103	3.17381	2.82887
	Trbv15	4.97566	5.36868	3.99645
	Trbv16	7.35114	7.04794	6.45062
	Trbv17	3.73556	3.04865	2.98541
	Trbv18	0	0	0
	Trbv19	7.54546	7.82766	8.00665
	Trbv20	3.32411	3.86273	4.25122
	Trbv21	0.497883	0.471621	0.639784
	Trbv22	0.412812	0.363047	0.409079
	Trbv23	1.11559	0.815264	1.09566
	Trbv24	2.00664	2.06023	2.21525
	Trbv25	0	0	0
	Trbv26	3.49727	4.21333	3.61144
	Trbv27	0	0	0
	Trbv28	0	0.000592	0
	Trbv29	4.4338	4.28413	3.73255
	Trbv30	0.303565	0.37386	0.214856
	Trbv31	4.51117	3.88109	6.65277
Jbeta2-1
	Trbv1	4.74323	5.54254	4.42972
	Trbv2	5.23116	6.14147	6.26766
	Trbv3	7.18853	5.64522	7.12493
	Trbv4	5.6412	4.87762	5.76515
	Trbv5	5.82874	5.83215	6.24064
	Trbv6	0	0	0
	Trbv7	0	0	0
	Trbv8	0	0	0
	Trbv9	0.007734	0	0.004222
	Trbv10	0.081068	0.060626	0.130588
	Trbv11	0	0	0
	Trbv12-1	6.36625	7.91233	6.4862
	Trbv13-1	4.87692	4.56699	5.0797
	Trbv12-2	3.69474	3.6783	3.73273
	Trbv13-2	9.52417	9.63039	9.18999
	Trbv12-3	0.000138	0	0
	Trbv13-3	3.00228	2.73045	2.71364
	Trbv14	2.74291	2.25913	2.85703
	Trbv15	6.13782	5.3385	5.99804
	Trbv16	5.5546	5.80982	4.88664
	Trbv17	2.65646	2.65141	2.98199
	Trbv18	0	0	0
	Trbv19	7.02349	6.55232	6.45932
	Trbv20	4.08185	3.69671	3.64619
	Trbv21	0.481712	0.39358	0.481121
	Trbv22	0.362941	0.144883	0.296637
	Trbv23	0.878904	1.24283	1.16812
	Trbv24	3.14687	2.8266	3.16085
	Trbv25	0	0	0
	Trbv26	3.67167	3.03847	3.23599
	Trbv27	0	0	0
	Trbv28	0	0	0
	Trbv29	2.5236	2.16966	2.48525
	Trbv30	0.459339	0.160691	0.539379
	Trbv31	4.09165	7.09731	4.63827
Jbeta2-7
	Trbv1	5.00962	5.75006	4.88775
	Trbv2	5.13145	5.42882	6.1899
	Trbv3	5.62785	4.04511	5.39095
	Trbv4	5.92026	5.39308	5.78731
	Trbv5	5.75199	6.22354	5.60183
	Trbv6	0	0	0
	Trbv7	0.000329	0	0
	Trbv8	0.000165	0	0
	Trbv9	0.000494	0	0.017286
	Trbv10	0.069809	0.146901	0.095937
	Trbv11	0	0	0
	Trbv12-1	6.86153	8.17965	7.06906
	Trbv13-1	5.62571	5.09947	5.62379
	Trbv12-2	3.86781	4.58058	3.96158
	Trbv13-2	10.6111	10.4183	10.5038
	Trbv12-3	0.000165	0	0
	Trbv13-3	4.95314	3.62513	5.10642
	Trbv14	2.07451	1.79401	1.95953
	Trbv15	5.05374	4.6876	4.63936
	Trbv16	5.55541	6.16589	4.64869
	Trbv17	2.63529	2.73563	2.97853
	Trbv18	0	0	0
	Trbv19	6.10927	6.97167	5.69604
	Trbv20	4.16746	3.78033	4.10937
	Trbv21	0.426921	0.459855	0.542604
	Trbv22	0.290596	0.321247	0.190317
	Trbv23	0.758843	0.874297	0.863429
	Trbv24	3.11061	2.22227	3.61707
	Trbv25	0	0	0
	Trbv26	3.49539	2.75498	3.01483
	Trbv27	0	0	0
	Trbv28	0	0	0
	Trbv29	2.72699	2.40076	2.70178
	Trbv30	0.555508	0.363698	0.405699
	Trbv31	3.608	5.5771	4.39718
Part 1 | Relative utilization of TrbV segments in total thymocytes in methods validation
		total thymocytes
means of three baits
	Trbv1	4.28647	3.32777	2.9275
	Trbv2	3.83447	4.0034	3.14903
	Trbv3	3.10983	4.5774	2.86187
	Trbv4	3.12523	3.72483	3.22507
	Trbv5	4.07517	4.07797	3.29543
	Trbv6	0	0	0
	Trbv7	0	0	6.66667e-05
	Trbv8	0.000266667	0	3.33333e-05
	Trbv9	0.0021	0.00286667	0.00343333
	Trbv10	0.0312667	0.0629	0.0574333
	Trbv11	0	0	0
	Trbv12-1	3.39213	4.69133	4.13323
	Trbv13-1	3.17637	3.31447	3.08433
	Trbv12-2	2.3805	2.5283	2.3203
	Trbv13-2	5.35757	6.4454	5.93263
	Trbv12-3	0	3.33333e-05	3.33333e-05
	Trbv13-3	2.6299	1.9259	2.5995
	Trbv14	2.13047	1.80087	1.10073
	Trbv15	3.19677	3.99413	2.70917
	Trbv16	4.64583	3.6865	3.0621
	Trbv17	2.1757	1.88983	1.56973
	Trbv18	0	0	0
	Trbv19	5.21107	4.56543	3.51223
	Trbv20	2.55033	2.605	2.27437
	Trbv21	0.3586	0.310733	0.2687
	Trbv22	0.263967	0.1875	0.149767
	Trbv23	0.673833	0.743033	0.467733
	Trbv24	1.40017	2.0864	1.70243
	Trbv25	0	0	0
	Trbv26	2.5248	2.2742	1.75413
	Trbv27	0	0	0
	Trbv28	0.000133333	0	0
	Trbv29	2.77433	1.64157	1.4784
	Trbv30	0.199	0.2715	0.2521
	Trbv31	3.35173	3.5379	2.51993
Part 5 | Relative utilization of TrbV segments in Young and Aged thymocytes
		Young thymocytes			Aged thymocytes				Young thymocytes		Aged thymocytes		p value
									Average	s.d.	Average	s.d.
Jbeta1-1
	Trbv1	4.17504	4.55227	4.10704	4.59702	3.84204	4.15197		4.27812	0.239843	4.19701	0.379498	0.772684
	Trbv2	3.78225	3.26275	4.1991	4.09909	3.84445	4.18878		3.74803	0.469113	4.04411	0.17863	0.393401
	Trbv3	2.87009	3.55671	2.78325	3.56812	3.58891	3.32021		3.07002	0.42372	3.49241	0.149493	0.220098
	Trbv4	3.12023	3.17935	3.47664	3.47508	3.24854	3.30381		3.25874	0.19101	3.34248	0.118117	0.56011
	Trbv5	4.11175	4.37974	4.05536	4.46804	4.77893	4.45213		4.18229	0.173313	4.56637	0.184259	0.0584163
	Trbv6	0	0	0	0	0	0		0	0	0	0	#DIV/0!
	Trbv7	0	0	0	0	0.00260749	0		0	0	0.000869165	0.00150544	0.42265
	Trbv8	0	0	0	0	0.000200576	0		0	0	6.68588e-05	0.000115803	0.42265
	Trbv9	0.00401832	0.00227196	0.00753685	0	0	0.00306217		0.00460904	0.0026817	0.00102072	0.00176795	0.136065
	Trbv10	0.0442016	0.0290224	0.0748302	0.0495612	0.0507458	0.0433468		0.0493514	0.023334	0.0478846	0.00397426	0.923845
	Trbv11	0	0	0	0	0	0		0	0	0	0	#DIV/0!
	Trbv12-1	3.04187	3.39826	3.66775	3.2522	3.62622	4.06847		3.3693	0.313945	3.64896	0.408612	0.403689
	Trbv13-1	3.53311	3.06648	3.57085	3.04439	3.2026	2.72479		3.39015	0.280938	2.9906	0.243407	0.137572
	Trbv12-2	2.39492	2.5591	2.61475	2.33314	2.54692	2.15761		2.52292	0.114292	2.34589	0.194969	0.261911
	Trbv13-2	5.05103	5.29043	4.62978	5.27204	5.21419	4.60905		4.99041	0.334472	5.03176	0.367217	0.892402
	Trbv12-3	0	0	0	0	0.000200576	0		0	0	6.68588e-05	0.000115803	0.42265
	Trbv13-3	2.76862	2.64632	2.72619	2.64703	2.99822	2.75215		2.71371	0.0621019	2.79913	0.180246	0.505178
	Trbv14	2.35675	2.14275	2.47586	2.37517	2.57099	2.21559		2.32512	0.168791	2.38725	0.178009	0.683604
	Trbv15	3.29302	3.62465	3.5111	3.38581	3.64829	3.65671		3.47625	0.16854	3.5636	0.154029	0.544071
	Trbv16	4.86519	4.75843	5.01416	4.3924	4.05144	4.31828		4.87926	0.128444	4.25404	0.179324	0.0102473
	Trbv17	2.47227	2.05825	2.93399	2.07809	2.13072	2.15638		2.48817	0.438088	2.12173	0.0399123	0.283945
	Trbv18	0	0	0	0	0	0		0	0	0	0	#DIV/0!
	Trbv19	4.99377	5.28486	4.90595	5.20045	5.22201	4.81619		5.06153	0.198335	5.07955	0.228331	0.922868
	Trbv20	2.20003	2.60791	2.45271	2.21431	2.4717	2.48159		2.42022	0.205872	2.3892	0.151538	0.844678
	Trbv21	0.329503	0.318367	0.357462	0.461702	0.357628	0.460687		0.335111	0.0201418	0.426672	0.0597963	0.10563
	Trbv22	0.273246	0.245078	0.200803	0.274181	0.270778	0.287164		0.239709	0.0365186	0.277374	0.00864709	0.211518
	Trbv23	0.738367	0.5504	0.532963	0.608067	0.646658	0.51812		0.607243	0.113891	0.590948	0.0659569	0.843123
	Trbv24	1.32806	1.39095	1.74424	1.59002	1.30234	1.64194		1.48775	0.224344	1.51143	0.182928	0.894426
	Trbv25	0	0	0	0	0	0		0	0	0	0	#DIV/0!
	Trbv26	2.31455	2.84464	2.31058	2.36213	2.5399	2.50867		2.48992	0.307195	2.47023	0.0949149	0.923806
	Trbv27	0	0	0	0	0	0		0	0	0	0	#DIV/0!
	Trbv28	0	0.000366445	0	0	0	0		0.000122148	0.000211567	0	0	0.42265
	Trbv29	2.93438	2.89242	3.40773	2.92933	2.94125	2.93669		3.07818	0.286173	2.93576	0.00601761	0.479555
	Trbv30	0.200916	0.252407	0.164734	0.163465	0.192553	0.238918		0.206019	0.0440587	0.198312	0.0380545	0.830114
	Trbv31	2.98561	2.6203	3.11918	3.44465	2.7501	2.53943		2.90836	0.258256	2.91139	0.473674	0.992834
Jbeta2-1
	Trbv1	3.40683	3.70191	3.00306	2.99646	2.93296	2.69776		3.3706	0.35083	2.87573	0.157359	0.119334	*
	Trbv2	4.82043	4.08265	4.95446	4.58853	4.13127	4.20758		4.61918	0.469456	4.30913	0.244958	0.384864
	Trbv3	5.47975	5.61033	5.43278	5.33146	5.23982	5.64332		5.50762	0.0919973	5.40486	0.211529	0.50159
	Trbv4	4.43401	4.40267	4.94218	4.57828	4.10791	4.62668		4.59295	0.302846	4.43762	0.286565	0.55399
	Trbv5	4.79969	4.54907	4.51299	4.02202	4.27432	4.65929		4.62058	0.15616	4.31854	0.320929	0.242055
	Trbv6	0	0	0	0	0	0		0	0	0	0	#DIV/0!
	Trbv7	0	0	0	0.000499785	0.000614833	0		0	0	0.00037154	0.000326864	0.187818
	Trbv8	0	0	0	0.000249893	0.000409889	0		0	0	0.000219927	0.000206581	0.206501
	Trbv9	0.00327475	0.00598662	0.00452462	0.00124946	0.00614833	0.0021743		0.00459533	0.00135731	0.0031907	0.00260279	0.467764
	Trbv10	0.100426	0.0632404	0.0458926	0.0594744	0.0682465	0.0751686		0.0698529	0.0278614	0.0676299	0.00786526	0.904865
	Trbv11	0	0	0	0	0	0		0	0	0	0	#DIV/0!
	Trbv12-1	4.98854	4.96856	5.45476	5.07132	5.0775	4.57931		5.13729	0.275119	4.90938	0.285864	0.376141
	Trbv13-1	3.90678	3.80618	4.02433	3.3753	3.53017	3.11251		3.91243	0.109184	3.33933	0.21114	0.0250365
	Trbv12-2	2.87087	2.88359	2.9242	2.67435	2.49335	2.71687		2.89288	0.0278555	2.62819	0.11869	0.0543012
	Trbv13-2	7.06801	7.4332	6.31702	7.40931	6.23072	5.94648		6.93941	0.569093	6.52884	0.775647	0.504264
	Trbv12-3	0	0.000108848	0	0.00149936	0.000819778	0		3.62825e-05	6.28432e-05	0.000773044	0.000750769	0.230661
	Trbv13-3	2.08711	2.34316	1.89452	2.04212	2.10908	1.76654		2.10826	0.225066	1.97258	0.181551	0.463885
	Trbv14	2.19736	2.14071	2.06258	2.27277	2.14065	1.46734		2.13355	0.0676726	1.96025	0.431956	0.560393
	Trbv15	4.61303	4.79027	4.93378	4.04576	4.03536	4.69121		4.77903	0.160668	4.25744	0.375688	0.123591
	Trbv16	3.75832	4.33507	3.81684	3.32857	3.24612	3.60949		3.97008	0.317444	3.39473	0.190508	0.0675876	*
	Trbv17	2.29342	2.07322	2.38577	2.04912	2.17487	1.89972		2.2508	0.160574	2.04124	0.137746	0.16301
	Trbv18	0	0	0	0	0	0		0	0	0	0	#DIV/0!
	Trbv19	4.9678	5.48145	5.06435	4.83992	4.58912	4.30511		5.1712	0.272991	4.57805	0.267575	0.0548156
	Trbv20	2.80428	3.18564	2.53831	2.48118	2.52656	2.62601		2.84274	0.325374	2.54458	0.0740775	0.250339
	Trbv21	0.370047	0.375959	0.464743	0.431814	0.40784	0.448915		0.403583	0.0530487	0.429523	0.0206335	0.495722
	Trbv22	0.228141	0.283221	0.160947	0.20816	0.172973	0.20252		0.224103	0.0612369	0.194551	0.0188989	0.496462
	Trbv23	0.898374	0.685957	0.643143	0.588247	0.544742	0.637303		0.742491	0.136685	0.590097	0.0463079	0.184962
	Trbv24	2.43096	2.45593	2.6385	2.2113	2.05641	2.31532		2.50846	0.113308	2.19434	0.130283	0.0353991
	Trbv25	0	0	0	0	0	0		0	0	0	0	#DIV/0!
	Trbv26	2.48881	2.86552	2.28946	2.34149	2.24271	2.12297		2.54793	0.292546	2.23572	0.109429	0.197772
	Trbv27	0	0	0	0	0	0		0	0	0	0	#DIV/0!
	Trbv28	0	0	0	0	0	0		0	0	0	0	#DIV/0!
	Trbv29	1.91136	1.9696	1.94753	1.77749	1.8072	1.71482		1.94283	0.0293996	1.7665	0.0471576	0.0088146
	Trbv30	0.414802	0.358544	0.270831	0.238647	0.199616	0.240027		0.348059	0.0725558	0.226097	0.0229435	0.0891934
	Trbv31	3.5673	3.19337	3.42255	3.33057	3.04466	3.0135		3.39441	0.188546	3.12957	0.174761	0.149353
Jbeta2-7
	Trbv1	2.82761	3.04273	2.27198	3.00255	2.69056	2.75706		2.71411	0.397713	2.81672	0.164332	0.710552
	Trbv2	3.58092	3.11665	3.25501	4.35177	3.47085	3.9946		3.31753	0.238362	3.93907	0.443077	0.119879
	Trbv3	3.11875	3.41825	3.10722	3.6077	3.50664	3.85414		3.21474	0.176339	3.65616	0.178743	0.0382222
	Trbv4	3.34801	3.59581	3.52213	3.81545	3.64079	3.81285		3.48865	0.127248	3.75637	0.100097	0.0487574
	Trbv5	3.24066	3.49358	3.75832	3.53681	3.5819	3.90685		3.49752	0.258853	3.67519	0.201886	0.404531
	Trbv6	0	0	0	0	0	0		0	0	0	0	#DIV/0!
	Trbv7	0	0.000208534	0	0.000616456	0	0		6.95115e-05	0.000120397	0.000205485	0.000355911	0.584199
	Trbv8	0	5.21336e-05	0	0.000205485	0.000305936	0		1.73779e-05	3.00994e-05	0.000170474	0.000155944	0.228288
	Trbv9	0.0100076	0.000312802	0.00785642	0.00657553	0.00214155	0.00300775		0.00605896	0.00509123	0.00390828	0.00235016	0.556839
	Trbv10	0.0554969	0.0423846	0.0171859	0.0437684	0.0396187	0.144748		0.0383558	0.0194707	0.0760451	0.0595348	0.389996
	Trbv11	0	0	0	0	0	0		0	0	0	0	#DIV/0!
	Trbv12-1	4.08949	4.16746	4.79193	4.58684	4.74232	4.81684		4.34962	0.385025	4.71533	0.117351	0.23688
	Trbv13-1	3.25339	3.41694	3.68466	3.51524	3.27933	3.15566		3.45167	0.217721	3.31674	0.182684	0.45842
	Trbv12-2	2.29175	2.34919	2.1065	2.15513	2.1362	2.20461		2.24915	0.126829	2.16531	0.035323	0.371661
	Trbv13-2	6.07646	6.44491	5.52503	5.72174	5.78816	5.54735		6.01547	0.462965	5.68575	0.124373	0.342437
	Trbv12-3	0	5.21336e-05	0	0.000821941	0.000305936	0.000150388		1.73779e-05	3.00994e-05	0.000426088	0.00035153	0.180784
	Trbv13-3	2.95407	3.00842	2.60146	3.03296	2.89615	2.61487		2.85465	0.220949	2.84799	0.213167	0.971828
	Trbv14	1.13359	1.25997	1.1161	1.31264	1.2753	0.933381		1.16989	0.0784986	1.17377	0.20902	0.978154
	Trbv15	2.68387	3.06952	2.90098	2.72432	2.86739	2.84631		2.88479	0.193337	2.81267	0.0772367	0.596355
	Trbv16	2.68933	3.37419	2.51062	2.94008	2.72987	2.639		2.85805	0.455839	2.76965	0.154432	0.775498
	Trbv17	1.72313	1.60061	1.72645	1.71354	1.66185	1.63832		1.6834	0.0717175	1.67124	0.0384782	0.812225
	Trbv18	0	0	0	0	0	0		0	0	0	0	#DIV/0!
	Trbv19	3.29524	3.71061	3.44946	4.02689	3.49027	3.76308		3.48511	0.209965	3.76008	0.268323	0.238565
	Trbv20	2.37727	2.53119	2.23024	2.08609	2.05436	2.48087		2.37957	0.150488	2.20711	0.237617	0.358095
	Trbv21	0.313876	0.259313	0.317694	0.418984	0.355957	0.349952		0.296961	0.0326602	0.374964	0.0382404	0.0562762	*
	Trbv22	0.110084	0.176524	0.145344	0.161922	0.176984	0.17633		0.143984	0.0332411	0.171745	0.00851325	0.282604
	Trbv23	0.499472	0.460913	0.455182	0.430903	0.469306	0.479135		0.471856	0.0240878	0.459781	0.0254881	0.583149
	Trbv24	2.09251	1.88932	2.37608	2.27349	1.73481	2.07919		2.1193	0.244481	2.02916	0.2728	0.692141
	Trbv25	0	0	0	0	0	0		0	0	0	0	#DIV/0!
	Trbv26	1.74406	2.12304	1.8551	1.7382	1.80196	1.92805		1.9074	0.194827	1.82274	0.0966126	0.549524
	Trbv27	0	0	0	0	0	0		0	0	0	0	#DIV/0!
	Trbv28	0	0	0	0	0	0		0	0	0	0	#DIV/0!
	Trbv29	1.56301	1.65634	1.42938	1.73039	1.57771	1.42131		1.54958	0.114075	1.57647	0.154542	0.821274
	Trbv30	0.234725	0.337357	0.171368	0.203636	0.205436	0.198888		0.247817	0.0837651	0.202653	0.003383	0.448997
	Trbv31	2.54376	2.19144	2.04414	2.3602	2.08251	2.25687		2.25978	0.256725	2.23319	0.140353	0.88464
Part 6 | Relative utilization of TraV segments in Young and Aged thymocytes
		Young thymocytes				Aged thymocytes				Young thymocytes		Aged thymocytes		p value
										Average	s.d.	Average	s.d.
Jα9 bait
	1	1.2998	1.26129	1.66604	1.32997	1.1554	1.24313	1.3309		1.38927	0.186638	1.24314	0.08775	0.233974
	2	1.7309	0.958361	2.04235	1.4365	1.30172	1.03862	1.36222		1.54203	0.461085	1.23419	0.172046	0.287182
	3-1	1.40431	0.941837	1.51893	1.41244	1.12513	1.24714	0.9295		1.31938	0.257057	1.10059	0.160236	0.226433
	4-1	0	0.011016	0	0.001718	0	0	0.00427		0.0031835	0.0052841	0.00142333	0.00246529	0.586102
	5-1	3.61855	2.15907	4.39944	3.0517	2.27296	2.16546	2.64188		3.30719	0.944001	2.3601	0.249878	0.136621
	6-1	2.16199	1.55871	3.35945	2.21833	1.81382	1.66018	1.95294		2.32462	0.751715	1.80898	0.14644	0.265533
	7-1	2.09014	1.87817	3.46208	2.25269	1.73058	1.45166	1.90882		2.42077	0.71094	1.69702	0.23042	0.133195
	6-2	1.64598	1.89469	3.56129	2.53621	2.41675	1.65617	1.80918		2.40954	0.854529	1.9607	0.402292	0.403287
	7d-2	0.013063	0	0	0.012028	0	0	0		0.00627275	0.00725546	0	0	0.182231
	4d-2	1.51535	1.23375	2.37419	2.51903	1.53885	1.47171	1.86042		1.91058	0.632311	1.62366	0.20777	0.446199
	6d-3	0.267799	0.358008	0.704731	0.599687	0.33552	0.36091	0.56795		0.482556	0.203891	0.42146	0.127498	0.647866
	7d-3	2.32528	1.65785	3.8076	2.9108	1.63219	1.92485	2.06255		2.67538	0.912009	1.8732	0.219781	0.176612
	6d-4	1.78968	1.5477	4.17023	2.62385	2.12916	1.56394	1.48036		2.53286	1.18492	1.72449	0.35294	0.272162
	7d-4	0.019595	0.027539	0.020526	0.006873	0.00757	0	0.00142		0.0186333	0.00860471	0.00299667	0.00402376	0.0284515	*
	8d-1	0.006532	0.077109	0.13342	0.116845	0.30273	0.27269	0.00569		0.0834765	0.0564766	0.193703	0.163516	0.364107
	9d-1	0.097975	0.258868	0.188156	0.35397	0.23966	0.16842	0.19786		0.224742	0.108433	0.20198	0.0357983	0.715762
	6d-5	0.385369	1.34391	2.68551	2.27847	1.64985	1.33938	1.46471		1.67331	1.026	1.48465	0.156192	0.739912
	10d	0	0.005508	0.051315	0.005155	0.0328	0.03208	0		0.0154945	0.0240127	0.0216267	0.0187327	0.720056
	6d-6	0.23514	0.214805	0.328418	0.259464	0.22452	0.25665	0.17224		0.259457	0.0494663	0.217803	0.042604	0.28797
	11d	0	0	0	0.02062	0	0	0.00427		0.005155	0.01031	0.00142333	0.00246529	0.529511
	7d-5	0	0	0	0	0	0	0.00142		0	0	0.000473333	0.000819837	0.42265
	12d-1	0.019595	0.005508	0.037631	0.003437	0.00252	0.00401	0.00569		0.0165427	0.0157856	0.00407333	0.00158595	0.212244
	13d-1	0.006532	0	0.003421	0.001718	0	0.00802	0.00142		0.00291775	0.002785	0.00314667	0.00427974	0.940385
	14d-1	0.03919	0	0.017105	0	0	0	0		0.0140737	0.0185845	0	0	0.227117
	15d-1-dv6d-1	0	0	0	0	0	0	0		0	0	0	0	#DIV/0!
	3d-2	0	0	0	0	0	0	0		0	0	0	0	#DIV/0!
	9d-2	0	0.005508	0	0.001718	0.00757	0	0.00142		0.0018065	0.00259717	0.00299667	0.00402376	0.683003
	4d-3	0	0	0	0	0	0	0		0	0	0	0	#DIV/0!
	5d-2	0	0	0	0	0	0	0		0	0	0	0	#DIV/0!
	12d-2	0	0	0	0	0	0.00401	0.00854		0	0	0.00418333	0.00427264	0.232003
	9d-3	0.006532	0	0.003421	0.001718	0	0	0.00427		0.00291775	0.002785	0.00142333	0.00246529	0.488392
	5d-3	0	0	0	0	0	0	0		0	0	0	0	#DIV/0!
	12d-3	0.026127	0.066094	0.027368	0.037803	0.06811	0.03609	0.02135		0.039348	0.0185836	0.04185	0.0239062	0.888277
	13d-2	0.326584	0.391055	0.324997	0.345379	0.38597	0.46116	0.39287		0.347004	0.0307919	0.413333	0.0415625	0.0882505
	14d-2	0	0	0	0	0	0	0		0	0	0	0	#DIV/0!
	15d-2-dv6d-2	0	0	0	0	0	0	0		0	0	0	0	#DIV/0!
	3d-3	0	0	0	0	0	0	0		0	0	0	0	#DIV/0!
	9d-4	0.411496	0.727032	0.998939	1.47087	1.0217	0.89826	0.96793		0.902083	0.448781	0.96263	0.0618904	0.806371
	4d-4	0	0	0	0	0	0	0		0	0	0	0	#DIV/0!
	5d-4	0	0	0	0	0	0	0		0	0	0	0	#DIV/0!
	6d-7	0.032658	0.016523	0.106052	0.012028	0.01261	0.01203	0.01566		0.0418153	0.043731	0.0134333	0.00195003	0.28515
	7d-6	0	0	0	0	0	0	0		0	0	0	0	#DIV/0!
	13d-3	0.013063	0	0	0	0.00252	0	0.00569		0.00326575	0.0065315	0.00273667	0.00285118	0.891499
	8d-2	1.92684	2.74289	0.441312	1.48805	3.17104	3.0958	3.27388		1.64978	0.958856	3.18024	0.0893958	0.0487679	*
	16d-dv11	4.78119	3.07336	2.83945	1.48461	2.67154	2.95946	3.39203		3.04465	1.35305	3.00768	0.362657	0.961158
	13d-4	0.731548	1.54219	0.109473	0.591096	1.35722	1.33537	1.28108		0.743577	0.595333	1.32456	0.0392049	0.145775
	14d-3-dv8	2.44285	4.49438	0.191577	1.97089	3.75378	3.07575	4.61048		2.27492	1.76889	3.81334	0.769096	0.190207
	15d-3	0	0	0	0	0	0	0		0	0	0	0	#DIV/0!
	7n-4	2.69105	1.99383	1.58394	0.962249	1.79869	1.5078	1.98283		1.80777	0.725675	1.76311	0.239506	0.914231
	9n-1	0.685826	0.90879	0.023947	0.625462	1.15792	1.39151	1.81914		0.561006	0.378207	1.45619	0.335322	0.0229665	*
	6n-5	0.555193	0.886759	0.372892	0.321322	0.85772	1.03461	0.76153		0.534042	0.255653	0.88462	0.138513	0.0706762
	10n	0.97322	2.2527	0	0.831658	2.71191	2.09729	1.62128		1.01439	0.930498	2.14349	0.546781	0.102577
	6n-6	6.50555	5.9154	3.08234	2.48638	5.57013	5.84272	5.60118		4.49742	2.00748	5.67134	0.149226	0.32704
	11n	0.163292	0.60586	0.003421	0.395209	0.81231	0.85816	0.79427		0.291945	0.263947	0.82158	0.0329383	0.0264642	*
	7n-5	0	0	0	0	0	0	0		0	0	0	0	#DIV/0!
	12n-1	0.026127	0	0.023947	0	0	0.00802	0		0.0125185	0.0144825	0.00267333	0.00463035	0.275098
	13n-1	0	0.016523	0.010263	0.005155	0.00252	0.00802	0.00712		0.00798525	0.00706767	0.00588667	0.00295014	0.619664
	14n-1	0.019595	0	0.017105	0	0	0	0		0.009175	0.010643	0	0	0.183152
	15n-1	0	0	0	0	0	0	0		0	0	0	0	#DIV/0!
	3n-2	0	0	0	0	0	0	0		0	0	0	0	#DIV/0!
	9n-2	0	0	0	0.005155	0.00252	0	0.00142		0.00128875	0.0025775	0.00131333	0.00126338	0.987461
	4n-3	0	0	0	0	0	0	0		0	0	0	0	#DIV/0!
	5n-2	0	0	0	0	0	0	0		0	0	0	0	#DIV/0!
	12n-2	0.006532	0	0.003421	0.003437	0.00252	0.00802	0		0.0033475	0.00266835	0.00351333	0.00410124	0.954904
	9n-3	0.006532	0.005508	0	0	0	0	0.00142		0.00301	0.0035007	0.000473333	0.000819837	0.245502
	5n-3	0	0	0	0	0	0	0		0	0	0	0	#DIV/0!
	12n-3	0.019595	0.027539	0.030789	0.037803	0.06559	0.0401	0.0242		0.0289315	0.00755564	0.0432967	0.0208793	0.356326
	13n-2	0.306989	0.324961	0.359208	0.362562	0.3885	0.40502	0.38717		0.33843	0.0269817	0.393563	0.00994403	0.019869	*
	14n-2	0	0	0	0	0	0	0		0	0	0	0	#DIV/0!
	15n-2	0	0	0	0	0	0	0		0	0	0	0	#DIV/0!
	3n-3	0	0	0	0	0	0	0		0	0	0	0	#DIV/0!
	9n-4	1.37165	1.65785	0.027368	1.41244	2.64884	2.46622	2.54224		1.11733	0.737554	2.55243	0.0917357	0.0287602	*
	4n-4	0	0	0	0	0	0	0		0	0	0	0	#DIV/0!
	5n-4	0	0	0	0	0	0	0		0	0	0	0	#DIV/0!
	6n-7	0.058785	0.016523	0.174472	0.003437	0.00757	0	0.01281		0.0633043	0.0777845	0.00679333	0.00644022	0.242291
	7n-6	0	0	0	0	0	0	0		0	0	0	0	#DIV/0!
	13n-3	1.15611	1.32739	1.07078	1.25951	1.52624	1.78049	1.64263		1.20345	0.113057	1.64979	0.127276	0.0080029	**
	8n-2	1.69171	3.12294	1.89525	3.483	3.36781	3.83767	3.80624		2.54822	0.887712	3.67057	0.262671	0.0808046
	16n	2.73024	4.48887	2.76419	4.70986	4.37437	4.1264	4.60906		3.67329	1.07323	4.36994	0.24136	0.288419
	13n-4	5.82626	3.32672	5.26154	4.11705	4.26337	3.23616	2.97639		4.63289	1.1242	3.49197	0.680558	0.158333
	14n-3	2.33834	5.30954	2.9934	4.77688	5.22957	4.53142	4.23327		3.85454	1.41518	4.66475	0.511358	0.350846
	15n-3	0	0	0	0	0	0	0		0	0	0	0	#DIV/0!
	7-2	0	0	0.017105	0.012028	0	0	0.00996		0.00728325	0.00866162	0.00332	0.00575041	0.500346
	4-2	2.16199	3.32122	1.94999	3.89711	2.82543	2.25769	3.3237		2.83257	0.931067	2.80227	0.533382	0.958887
	6-3	0.953625	0.85922	1.13578	0.914136	0.70384	0.97446	1.02771		0.965691	0.11982	0.902003	0.173668	0.619389
	7-3	1.4631	3.20555	2.11761	3.35928	2.46468	3.05169	2.92514		2.53639	0.904113	2.81384	0.308928	0.599594
	6-4	1.05813	1.92774	1.37525	2.53621	2.278	2.30581	1.93301		1.72433	0.649668	2.17227	0.207674	0.269377
	7-4	0.013063	0.011016	0.030789	0.001718	0.0227	0.00802	0.00569		0.0141465	0.0121438	0.0121367	0.009222	0.813405
	8-1	0	0.391055	0.116315	0.084197	0.24975	0.39299	0.02278		0.147892	0.169366	0.22184	0.186676	0.61705
	9-1	0.215545	0.291915	0.064999	0.790419	0.20182	0.4371	0.27899		0.34072	0.314273	0.30597	0.119938	0.849393
	6-5	1.00588	1.59176	1.1221	1.2303	1.19072	1.09877	1.36507		1.23751	0.253323	1.21819	0.135258	0.902055
	10	0	0.242344	0.13342	0.058422	0.23966	0.17645	0.00285		0.108546	0.104587	0.139653	0.122618	0.741661
	6-6	0.182887	0.214805	0.311313	0.2629	0.23209	0.1965	0.13665		0.242976	0.0561878	0.188413	0.0482312	0.228377
	11	0	0	0	0	0.02018	0	0.00712		0	0	0.0091	0.0102347	0.263447
	7-5	1.94644	3.75633	1.7892	3.80776	2.62614	3.47275	3.55857		2.82493	1.10724	3.21915	0.515354	0.561403
	12-1	0.653168	0.594845	0.995518	0.651236	0.80474	0.78999	0.26333		0.723692	0.183225	0.619353	0.308413	0.637738
	13-1	2.46244	2.77594	2.63419	3.14106	2.81534	3.0156	2.87959		2.75341	0.288474	2.90351	0.10225	0.391009
	14-1	1.11038	1.66887	1.23157	1.26467	1.12513	1.2311	1.29105		1.31887	0.242573	1.21576	0.084017	0.475249
	15-1-dv6-1	0.692358	1.48711	1.13236	1.87123	1.81382	2.00104	1.45332		1.29576	0.50285	1.75606	0.278391	0.186491
	3-2	0	0	0	0	0	0	0		0	0	0	0	#DIV/0!
	9-2	1.50882	2.69883	1.59762	3.87133	2.10898	2.73088	2.7344		2.41915	1.10916	2.52475	0.360075	0.867606
	4-3	1.99869	1.53668	2.08683	1.7183	1.59687	2.09729	1.16152		1.83513	0.253525	1.61856	0.468262	0.522673
	5-2	0	0	0	0	0	0.02807	0		0	0	0.00935667	0.0162062	0.42265
	12-2	4.46114	1.06852	2.38445	1.83343	1.62714	1.44765	1.5615		2.43688	1.45338	1.54543	0.0908177	0.307648
	12-3	1.06466	0.47918	1.75841	0.422702	0.56256	1.09877	0.24056		0.931238	0.623158	0.633963	0.433538	0.490455
	13-2	1.35859	0.853712	1.4813	0.774954	0.96115	0.7539	0.62346		1.11714	0.354682	0.779503	0.170295	0.163367
	14-2	0.77727	1.56973	0.663679	1.14954	0.71897	0.81806	0.88964		1.04006	0.409576	0.80889	0.0857037	0.345211
	15-2-dv6-2	0.189419	0.358008	0.355787	0.305858	0.45156	0.47319	0.16227		0.302268	0.0789916	0.36234	0.173603	0.621048
	3-3	9.69954	0.853712	8.06336	1.37292	0.63572	0.87821	1.05903		4.99738	4.53935	0.857653	0.212402	0.165576
	9-4	0.862182	0.633399	0.649995	0.671856	0.54995	0.52131	0.55229		0.704358	0.106388	0.541183	0.0172505	0.0522814
	4-4-dv10	0.914435	0.782111	0.96815	0.790419	0.91826	0.95842	0.57364		0.863779	0.0922148	0.816773	0.211515	0.746224
	5-4	0.202482	0.203789	0.277103	0.309294	0.31029	0.51329	0.17366		0.248167	0.0536356	0.332413	0.170892	0.486684
	6-7-dv9	0.254735	1.01895	0.478944	0.855714	0.68365	0.81405	0.70175		0.652085	0.34829	0.73315	0.0706435	0.678357
	7-6	0.058785	0.358008	0.09921	0.307576	0.31029	0.18848	0.35016		0.205895	0.148885	0.282977	0.0842296	0.427236
	13-3	0.006532	0.022031	0.023947	0	0.01009	0.01604	0.00427		0.0131275	0.0117213	0.0101333	0.00588512	0.678583
	8-2	1.88112	0.154219	1.61814	0.292111	0.16902	0.2767	0.19928		0.9864	0.889605	0.215	0.0555345	0.18117
	16	0.124102	0.462657	0.335261	0.493153	0.19425	0.52131	0.34162		0.353793	0.167704	0.352393	0.163796	0.991635
	13-4-dv7	0.15676	0.363516	0.160788	0.269773	0.14379	0.3168	0.22917		0.237709	0.0988687	0.22992	0.0865074	0.916244
	14-3	0.404964	0.30293	0.229209	0.316168	0.26488	0.17244	0.32169		0.313318	0.0720864	0.253003	0.0753305	0.341509
	15-3	0	0	0	0	0	0	0		0	0	0	0	#DIV/0!
	3-4	0.013063	0.093633	0.013684	0.029211	0.03027	0.00802	0.06263		0.0373978	0.0382272	0.03364	0.0274605	0.885641
	12-4	0	0.005508	0	0	0	0	0.00854		0.001377	0.002754	0.00284667	0.00493057	0.674374
	13-5	0.071848	0.082617	0.003421	0.115126	0.02018	0.13233	0.05267		0.068253	0.0469734	0.0683933	0.0577046	0.997424
	17	0.19595	0.093633	0.304471	0.237126	0.21443	0.20051	0.22633		0.207795	0.0882795	0.213757	0.0129232	0.902064
	18	0	0	0	0	0.02018	0	0		0	0	0.00672667	0.0116509	0.42265
	19	0.169824	0.159727	0.345524	0.144337	0.13118	0.15238	0.14234		0.204853	0.0943644	0.141967	0.0106049	0.275311
	20	0.300457	0.242344	0.222367	0.084197	0.07316	0.17244	0.08825		0.212341	0.0916261	0.111283	0.0534979	0.128788
	21-dv12	0.509471	0.082617	0.03421	0.166675	0.15136	0.08421	0.22206		0.198243	0.214581	0.152543	0.0689326	0.711185
	dv1	0.111039	0.198282	0.222367	0.214788	0.29263	0.09624	0.11245		0.186619	0.0513802	0.167107	0.109008	0.79487
	22	0	0	0	0	0	0	0		0	0	0	0	#DIV/0!
	dv2-1	0.163292	0.038555	0.068421	0.044676	0	0.03609	0.02135		0.078736	0.0578236	0.0191467	0.0181456	0.129565
	dv2-2	0.052253	0.209297	0.037631	0.099661	0.05045	0.12431	0.09395		0.0997105	0.0777073	0.08957	0.0371243	0.829294
	23	0	0	0	0.015465	0	0	0		0.00386625	0.0077325	0	0	0.391002
	dv3	0.065317	0.093633	0.085526	0.044676	0.0328	0.03609	0.03701		0.072288	0.0219231	0.0353	0.00221339	0.0422912	*
	dv4	0	0	0	0.01031	0	0	0		0.0025775	0.005155	0	0	0.391002
	dv5	0	0	0	0.001718	0	0	0.00285		0.0004295	0.000859	0.00095	0.00164545	0.653907
Jα18 bait
	1	1.63245	0.83897	1.91854	1.31352	0.96148	1.10876	1.16678		1.42587	0.462773	1.07901	0.105835	0.232568
	2	2.14294	1.41878	2.61715	1.88335	1.34862	1.2941	1.87063		2.01555	0.500585	1.50445	0.318291	0.161281
	3-1	1.36879	0.632522	1.53275	1.03737	1.02529	1.00616	0.85973		1.14286	0.397756	0.963727	0.0905702	0.440786
	4-1	0	0	0	0.001461	0	0	0		0.00036525	0.0007305	0	0	0.391002
	5-1	4.25783	1.62523	4.0206	2.74247	1.71237	1.4298	2.36033		3.16153	1.22143	1.83417	0.477072	0.117061
	6-1	1.7222	1.79654	2.95289	1.62181	1.58686	1.32058	1.85016		2.02336	0.623809	1.58587	0.264791	0.272626
	7-1	1.55952	1.69551	2.17922	1.85266	1.5975	1.13524	1.1841		1.82173	0.266733	1.30561	0.253959	0.052226
	6-2	1.22293	1.52859	2.1813	1.6861	1.58048	1.52247	1.25654		1.65473	0.400259	1.45316	0.172733	0.415195
	7d-2	0.00561	0.004393	0	0.032144	0	0.00331	0.00315		0.0105368	0.014605	0.00215333	0.00186656	0.335497
	4d-2	0.802199	1.10691	1.72669	1.23316	0.87214	1.00947	0.9857		1.21724	0.384805	0.95577	0.0733944	0.269124
	6d-3	0.185123	0.434859	0.406648	0.422255	0.19995	0.32104	0.47238		0.362221	0.118628	0.331123	0.136495	0.768146
	7d-3	3.06855	2.20065	4.44393	3.02884	2.55047	1.496	2.77918		3.18549	0.929481	2.27522	0.684442	0.195951
	6d-4	0.645125	1.09813	1.82679	0.97747	1.09762	0.72814	0.67551		1.13688	0.498234	0.833757	0.230023	0.338111
	7d-4	0.028049	0.065888	0.058391	0.002922	0.01064	0.01655	0.00158		0.0388125	0.0289849	0.00959	0.00754003	0.135226
	8d-1	0.01122	0.263551	0.44627	0.122732	0.16592	0.23499	0.00158		0.210943	0.187809	0.134163	0.119902	0.539807
	9d-1	0.056098	0.096635	0.123037	0.210397	0.07658	0.07281	0.1055		0.121542	0.0653216	0.0849633	0.0178849	0.352307
	6d-5	0.544149	0.979531	1.45351	1.63204	1.355	1.46952	1.09593		1.15231	0.490092	1.30682	0.191399	0.595569
	10d	0	0.026355	0.068817	0.001461	0.03829	0.03641	0		0.0241583	0.0321352	0.0249	0.0215845	0.972316
	6d-6	0.274879	0.215233	0.304465	0.277607	0.16592	0.21844	0.19053		0.268046	0.0376548	0.19163	0.0262773	0.0250898	*
	11d	0	0	0.010427	0.018994	0	0	0.02834		0.00735525	0.00918505	0.00944667	0.0163621	0.855119
	7d-5	0	0	0	0	0	0	0		0	0	0	0	#DIV/0!
	12d-1	0.106586	0	0.079244	0.001461	0.00213	0	0.00472		0.0468227	0.0543839	0.00228333	0.00236373	0.199924
	13d-1	0.022439	0	0.043793	0.002922	0.00851	0	0.00158		0.0172885	0.0202839	0.00336333	0.00452661	0.266066
	14d-1	0.078537	0	0.062561	0	0	0	0		0.0352745	0.0412504	0	0	0.185745
	15d-1-dv6d-1	0	0	0	0	0	0	0		0	0	0	0	#DIV/0!
	3d-2	0	0	0	0	0	0	0		0	0	0	0	#DIV/0!
	9d-2	0	0.004393	0.002085	0.002922	0.00213	0	0.00158		0.00235	0.00183428	0.00123667	0.00110573	0.365813
	4d-3	0	0	0	0	0	0	0		0	0	0	0	#DIV/0!
	5d-2	0	0	0	0	0	0	0		0	0	0	0	#DIV/0!
	12d-2	0	0.004393	0.004171	0.001461	0.00213	0.00993	0.00158		0.00250625	0.00213737	0.00454667	0.00467021	0.538803
	9d-3	0.00561	0	0.008342	0	0	0	0		0.003488	0.00417917	0	0	0.193664
	5d-3	0	0	0	0	0	0	0		0	0	0	0	#DIV/0!
	12d-3	0.022439	0.07028	0.037537	0.051138	0.07658	0.06619	0.03307		0.0453485	0.0203385	0.0586133	0.022723	0.46764
	13d-2	0.387075	0.171308	0.327404	0.194325	0.23399	0.11915	0.26768		0.270028	0.104033	0.20694	0.0778721	0.401054
	14d-2	0	0	0	0	0	0	0		0	0	0	0	#DIV/0!
	15d-2-dv6d-2	0	0	0	0	0	0	0		0	0	0	0	#DIV/0!
	3d-3	0	0	0	0	0	0	0		0	0	0	0	#DIV/0!
	9d-4	0.26366	0.355794	0.696515	1.2843	0.45096	0.4766	0.55741		0.650067	0.461994	0.49499	0.0555567	0.552008
	4d-4	0.01122	0.013178	0.002085	0.002922	0.00638	0.00993	0		0.00735125	0.0056648	0.00543667	0.00503176	0.657893
	5d-4	0	0	0	0	0	0.00331	0		0	0	0.00110333	0.00191103	0.42265
	6d-7	0.095366	0.004393	0.189769	0.004383	0.01489	0.01655	0.01732		0.0734778	0.0885994	0.0162533	0.00124187	0.286967
	7d-6	0	0	0	0	0	0	0.00158		0	0	0.000526667	0.000912213	0.42265
	13d-3	0	0	0.002085	0.004383	0.00425	0	0		0.001617	0.00208959	0.00141667	0.00245374	0.914897
	8d-2	1.17806	2.24897	0.452526	0.920487	1.66557	1.60191	1.94936		1.20001	0.761065	1.73895	0.184982	0.254676
	16d-dv11	5.40222	2.65308	5.11751	1.01546	2.29308	2.46244	2.33514		3.54707	2.09094	2.36355	0.0881827	0.340057
	13d-4	0.802199	1.4671	0.189769	0.726162	1.14441	0.76455	1.1841		0.796308	0.523707	1.03102	0.231622	0.466234
	14d-3-dv8	1.78952	2.80242	0.502575	1.27553	2.25479	1.96267	2.37293		1.59251	0.964562	2.1968	0.211189	0.302555
	15d-3	0	0	0	0	0	0	0		0	0	0	0	#DIV/0!
	7n-4	2.5805	1.59888	2.2105	0.746618	1.25077	1.32389	1.08018		1.78412	0.801404	1.21828	0.125061	0.25361
	9n-1	0.207562	0.759905	0.035451	0.45586	0.74025	0.38062	0.78258		0.364694	0.314957	0.634483	0.220869	0.240529
	6n-5	0.77976	0.650092	0.433758	0.246924	0.60199	0.58913	0.59992		0.527633	0.235354	0.597013	0.00690517	0.597043
	10n	0.52171	1.73944	0.002085	0.743695	1.36989	0.98961	1.30692		0.751731	0.728126	1.22214	0.203823	0.293129
	6n-6	7.09077	4.18167	3.99975	1.9301	4.12244	4.24307	3.968		4.30057	2.12202	4.11117	0.137881	0.869939
	11n	1.09952	1.96785	0.093842	1.08559	2.5058	1.96929	2.36506		1.0617	0.76591	2.28005	0.278174	0.0431234	*
	7n-5	0	0	0	0	0	0	0		0	0	0	0	#DIV/0!
	12n-1	0.067317	0	0.039622	0.001461	0	0.00331	0.00472		0.0271	0.0324858	0.00267667	0.0024229	0.229757
	13n-1	0.00561	0.004393	0.035451	0.002922	0.00638	0.00662	0.00315		0.012094	0.0156101	0.00538333	0.00193784	0.455017
	14n-1	0.028049	0	0.05422	0	0.00213	0	0		0.0205672	0.0260417	0.00071	0.00122976	0.224664
	15n-1	0	0	0	0	0	0	0		0	0	0	0	#DIV/0!
	3n-2	0	0	0	0	0	0	0		0	0	0	0	#DIV/0!
	9n-2	0.00561	0	0	0.005844	0.00638	0.00331	0.00315		0.0028635	0.00330786	0.00428	0.00182041	0.503782
	4n-3	0	0	0	0	0	0	0		0	0	0	0	#DIV/0!
	5n-2	0	0	0	0	0	0	0		0	0	0	0	#DIV/0!
	12n-2	0.00561	0	0.010427	0	0	0.00662	0.00315		0.00400925	0.00502985	0.00325667	0.00331129	0.821202
	9n-3	0	0	0.004171	0	0	0	0		0.00104275	0.0020855	0	0	0.391002
	5n-3	0	0	0	0	0	0	0		0	0	0	0	#DIV/0!
	12n-3	0.039268	0.048318	0.022939	0.059905	0.08083	0.05958	0.03307		0.0426075	0.0155972	0.0578267	0.0239282	0.403052
	13n-2	0.291709	0.171308	0.30655	0.176792	0.21697	0.14563	0.30547		0.23659	0.072503	0.22269	0.0800734	0.824152
	14n-2	0	0	0	0	0	0	0		0	0	0	0	#DIV/0!
	15n-2	0	0	0	0	0	0	0		0	0	0	0	#DIV/0!
	3n-3	0	0	0	0	0	0	0		0	0	0	0	#DIV/0!
	9n-4	0.953663	1.60766	0.052134	1.07682	2.26968	2.19435	2.16036		0.92257	0.645954	2.20813	0.0559476	0.0277157	*
	4n-4	0.01122	0.004393	0.004171	0.004383	0.00425	0.00331	0.00787		0.00604175	0.00345368	0.00514333	0.00240768	0.702039
	5n-4	0	0	0	0	0.00213	0	0		0	0	0.00071	0.00122976	0.42265
	6n-7	0.129025	0.008785	0.24816	0.002922	0.00638	0.00662	0.01102		0.097223	0.1162	0.00800667	0.00261238	0.222218
	7n-6	0	0	0	0	0.00213	0.00331	0.00315		0	0	0.00286333	0.000640104	0.0162535	*
	13n-3	2.14294	1.49785	1.43057	2.06452	1.82298	1.61184	2.11155		1.78397	0.37163	1.84879	0.250853	0.794234
	8n-2	1.06025	2.31925	1.08231	2.78484	3.08013	3.37923	2.902		1.81166	0.875841	3.12045	0.241157	0.0529091
	16n	2.45147	5.72345	3.33452	5.4411	5.79439	5.91779	5.05448		4.23764	1.59812	5.58889	0.466904	0.191074
	13n-4	4.69539	3.90495	5.61383	3.63227	3.79698	3.63077	2.84059		4.46161	0.890681	3.42278	0.510994	0.111578
	14n-3	1.4922	4.56382	1.954	5.26577	4.70316	4.37215	4.9852		3.31895	1.87438	4.68684	0.306851	0.241254
	15n-3	0	0	0	0	0	0	0		0	0	0	0	#DIV/0!
	7-2	0	0.004393	0.012512	0.021916	0.00425	0.00662	0.00787		0.00970525	0.00965043	0.00624667	0.00183865	0.530254
	4-2	1.12196	2.51252	1.5119	3.5373	2.55047	2.8232	2.83114		2.17092	1.08295	2.73494	0.159802	0.376316
	6-3	1.0322	1.18598	0.731967	1.02861	0.78492	0.67187	1.25339		0.994689	0.189888	0.903393	0.308332	0.680427
	7-3	1.35196	4.80541	1.63076	4.60974	4.90949	4.33905	4.63091		3.09947	1.86208	4.62648	0.285246	0.199414
	6-4	0.325367	1.39682	0.663149	1.38657	1.23163	1.1915	1.04239		0.942978	0.53619	1.15517	0.0997129	0.491077
	7-4	0.00561	0.039533	0.031281	0.039449	0.03616	0.0695	0.00787		0.0289683	0.0160459	0.0378433	0.0308495	0.6823
	8-1	0.00561	0.303084	0.127208	0.22793	0.68282	0.56596	0.0126		0.165958	0.128915	0.42046	0.358017	0.343474
	9-1	0.173903	0.505139	0.137635	0.485082	0.65304	0.66856	0.52907		0.32544	0.196648	0.61689	0.0764492	0.0526997
	6-5	1.04342	1.59009	0.827894	1.37489	1.34649	1.18157	1.70372		1.20907	0.339316	1.41059	0.266912	0.419941
	10	0.00561	0.461214	0.154318	0.144648	0.42331	0.37069	0		0.191448	0.192248	0.264667	0.230713	0.679309
	6-6	0.26927	0.184486	0.287782	0.246924	0.21484	0.2052	0.16218		0.247116	0.0449706	0.194073	0.0280378	0.114562
	11	0.022439	0.026355	0.020854	0.045294	0.02127	0.04965	0.03779		0.0287355	0.0112785	0.0362367	0.0142536	0.49636
	7-5	1.85123	3.80392	1.92063	4.53231	3.98205	4.54425	4.14593		3.02702	1.35105	4.22408	0.289132	0.174003
	12-1	1.06586	0.922428	1.55569	1.10605	1.23588	1.635	0.61725		1.16251	0.273715	1.16271	0.512805	0.999541
	13-1	3.19197	4.29149	2.9237	4.69156	4.41173	4.23314	4.43724		3.77468	0.850783	4.3607	0.111207	0.262737
	14-1	0.931224	1.74383	1.43057	1.94763	1.72087	1.91964	1.95251		1.51331	0.442511	1.86434	0.125331	0.213434
	15-1-dv6-1	0.359026	1.15523	0.617271	1.27115	1.04231	1.39339	0.94476		0.850669	0.434261	1.12682	0.235953	0.333203
	3-2	0	0	0	0	0	0	0		0	0	0	0	#DIV/0!
	9-2	2.00269	3.66775	1.64953	4.62289	2.64194	3.65394	4.75216		2.98572	1.40205	3.68268	1.0554	0.486946
	4-3	1.40245	1.41878	1.49104	1.74893	1.78043	2.22414	1.3951		1.5153	0.160438	1.79989	0.414862	0.357949
	5-2	0	0.013178	0	0	0	0	0.00158		0.0032945	0.006589	0.000526667	0.000912213	0.464918
	12-2	4.16807	1.22112	2.71724	2.33775	1.92295	1.80711	1.95409		2.61104	1.21685	1.89472	0.0774508	0.324234
	12-3	1.91294	1.2914	2.07078	0.935098	1.36351	1.69789	0.52434		1.55255	0.531628	1.19525	0.604598	0.460319
	13-2	2.13733	1.31336	2.21675	1.72117	1.43371	1.61184	1.58248		1.84715	0.416978	1.54268	0.0955029	0.242421
	14-2	0.415124	0.944391	0.412904	1.22439	1.25503	1.2246	1.11954		0.749203	0.403572	1.19972	0.0710881	0.109701
	15-2-dv6-2	0.112196	0.351401	0.237733	0.489466	0.32971	0.67518	0.22359		0.297699	0.160899	0.409493	0.23613	0.525854
	3-3	11.472	1.55934	8.92958	1.76354	1.40818	1.49931	1.46281		5.93112	5.03896	1.45677	0.0458646	0.173829
	9-4	0.673174	0.843363	0.702771	1.00815	0.79343	0.80426	1.04554		0.806865	0.15336	0.881077	0.142532	0.540687
	4-4-dv10	1.13879	1.19916	1.29502	1.03299	1.25715	1.28417	1.01877		1.16649	0.109812	1.1867	0.146055	0.851597
	5-4	0.224391	0.487569	0.481722	0.582975	0.32333	0.7149	0.37633		0.444164	0.153692	0.47152	0.212433	0.860482
	6-7-dv9	0.52732	0.834578	0.506746	1.22585	0.97637	1.03263	1.07231		0.773625	0.336708	1.0271	0.0482082	0.229566
	7-6	0.134635	0.360186	0.11261	0.447094	0.33396	0.46005	0.47868		0.263631	0.16576	0.42423	0.0787291	0.156988
	13-3	0	0	0.012512	0.024839	0.04254	0.02979	0.00158		0.00933775	0.0118989	0.0246367	0.0209606	0.33983
	8-2	2.04196	0.298691	2.12291	0.286374	0.14465	0.24823	0.19998		1.18748	1.03394	0.19762	0.0518303	0.151284
	16	0.403904	0.461214	0.287782	0.571287	0.45309	0.56596	0.55741		0.431047	0.118094	0.525487	0.0628429	0.234753
	13-4-dv7	0.25805	0.386541	0.264843	0.422255	0.24037	0.26478	0.31807		0.332922	0.0838569	0.274407	0.0397345	0.281474
	14-3	0.476832	0.320654	0.494234	0.349201	0.18719	0.33097	0.35586		0.41023	0.0880168	0.29134	0.0910511	0.151992
	15-3	0	0	0	0	0	0	0		0	0	0	0	#DIV/0!
	3-4	0.00561	0.008785	0.004171	0.075977	0.05318	0.06619	0.05511		0.0236358	0.0349474	0.05816	0.00702082	0.141102
	12-4	0	0	0.002085	0	0	0	0.00315		0.00052125	0.0010425	0.00105	0.00181865	0.682691
	13-5	0.039268	0.057103	0.062561	0.092049	0.03191	0.04965	0.06613		0.0627453	0.0219223	0.04923	0.0171139	0.402149
	17	0.583417	0.263551	0.437929	0.340434	0.23399	0.3409	0.21572		0.406333	0.137945	0.263537	0.0676185	0.137474
	18	0	0	0.006256	0.01315	0.01702	0	0		0.0048515	0.00626929	0.00567333	0.0098265	0.906639
	19	0.381465	0.14056	0.287782	0.192864	0.29568	0.3045	0.23619		0.250668	0.10638	0.27879	0.0371553	0.650196
	20	0.185123	0.206448	0.212708	0.08036	0.05531	0.07612	0.08345		0.17116	0.0616741	0.0716267	0.0145982	0.0439236	*
	21-dv12	0.398295	0.307476	0.389965	0.175331	0.08934	0.10922	0.16061		0.317767	0.103427	0.119723	0.0367776	0.0246742	*
	dv1	0.241221	0.158131	0.479636	0.105199	0.11061	0.19196	0.11652		0.246047	0.165484	0.139697	0.0453577	0.294926
	22	0	0	0	0	0	0	0		0	0	0	0	#DIV/0!
	dv2-1	0.123415	0.144953	0.089671	0.007305	0.00425	0	0.02362		0.091336	0.0604644	0.00929	0.0125908	0.0694881
	dv2-2	0.106586	0	0.10844	0.014611	0.01489	0.01986	0.05669		0.0574093	0.0581664	0.03048	0.0228341	0.445434
	23	0.067317	0	0.056305	0	0	0	0.00945		0.0309055	0.0359687	0.00315	0.00545596	0.220694
	dv3	0.25805	0.232803	0.312806	0.086204	0.06382	0.08605	0.06456		0.222466	0.0967845	0.0714767	0.0126263	0.0508505
	dv4	0	0	0	0.010228	0	0	0		0.002557	0.005114	0	0	0.391002
	dv5	0	0	0	0	0	0	0.00472		0	0	0.00157333	0.00272509	0.42265
Jα45 bait
	1	0.031074	0.020102	0.051499	0.018254	0.01775	0.02401	0.01265		0.0302323	0.0152653	0.0181367	0.00568986	0.219062
	2	0.055393	0.026563	0.066678	0.027513	0.04915	0.03679	0.03123		0.0440367	0.0201656	0.0390567	0.00917251	0.682605
	3-1	0.874135	0.061023	0.938906	0.053968	0.03003	0.04241	0.03015		0.482008	0.490906	0.0341967	0.00711321	0.165578
	4-1	0	0.000718	0.000542	0	0.00046	0	0.00081		0.000315	0.00037076	0.000423333	0.000406243	0.734622
	5-1	0.303988	0.157942	0.316041	0.119047	0.08828	0.05722	0.08427		0.224254	0.100413	0.07659	0.0168943	0.0579221
	6-1	0.235084	0.160095	0.522036	0.148412	0.16155	0.15379	0.13407		0.266407	0.174692	0.149803	0.0141671	0.274414
	7-1	0.295882	0.173736	0.332303	0.117459	0.10239	0.10065	0.10823		0.229845	0.101057	0.103757	0.00397051	0.0879168
	6-2	0.314797	0.326652	0.684122	0.28095	0.29442	0.21612	0.22669		0.40163	0.189321	0.245743	0.0424852	0.198615
	7d-2	0	0	0.005421	0.000265	0	0	0.00027		0.0014215	0.00266926	9e-05	0.000155885	0.392313
	4d-2	0.472871	0.302243	0.708516	0.357405	0.24619	0.18393	0.30907		0.460259	0.180128	0.246397	0.0625703	0.0941362
	6d-3	0.068904	0.109123	0.131187	0.094973	0.07554	0.04854	0.10715		0.101047	0.0261005	0.0770767	0.0293352	0.323404
	7d-3	0.472871	0.284295	0.984984	0.437827	0.28896	0.24269	0.3788		0.544994	0.304544	0.303483	0.0692075	0.211906
	6d-4	0.503945	0.310858	0.637502	0.299733	0.29533	0.23554	0.25361		0.438009	0.162719	0.261493	0.0306647	0.116439
	7d-4	0.001351	0.002872	0.009216	0.000265	0.00182	0.00102	0.00054		0.003426	0.00400535	0.00112667	0.000646632	0.336341
	8d-1	0.018915	0.073227	0.111129	0.042328	0.08919	0.04803	0.00592		0.0613998	0.0399231	0.0477133	0.0416359	0.682321
	9d-1	0.045936	0.059587	0.058004	0.078042	0.02412	0.06387	0.05708		0.0603923	0.013252	0.0483567	0.0212624	0.448841
	6d-5	0.16618	0.364701	0.249905	0.321161	0.28077	0.19671	0.24553		0.275487	0.0868863	0.241003	0.0422124	0.522743
	10d	0.002702	0.027281	0.010842	0.00291	0.02275	0.01993	0		0.0109338	0.0115381	0.0142267	0.0124011	0.737345
	6d-6	0.043234	0.039485	0.066678	0.048941	0.05415	0.04905	0.03581		0.0495845	0.0120406	0.0463367	0.00946628	0.706241
	11d	0	0	0	0	0	0	0		0	0	0	0	#DIV/0!
	7d-5	0	0	0.000542	0	0	0	0		0.0001355	0.000271	0	0	0.391002
	12d-1	0.013511	0	0.027647	0.000265	0.00091	0.00051	0.00054		0.0103558	0.0131404	0.000653333	0.000222785	0.236246
	13d-1	0.01216	0.000718	0.015179	0.000794	0.00091	0.00307	0.00081		0.00721275	0.00755686	0.00159667	0.00127692	0.234563
	14d-1	0.002702	0	0.00271	0	0	0	0.00027		0.001353	0.00156231	9e-05	0.000155885	0.204252
	15d-1-dv6d-1	0	0	0	0	0	0	0		0	0	0	0	#DIV/0!
	3d-2	0	0	0	0	0	0	0		0	0	0	0	#DIV/0!
	9d-2	0.009457	0.001436	0.006505	0.000265	0.00046	0.00102	0.00054		0.00441575	0.00431612	0.000673333	0.000302875	0.18116
	4d-3	0	0	0	0	0	0	0		0	0	0	0	#DIV/0!
	5d-2	0	0	0	0	0	0	0		0	0	0	0	#DIV/0!
	12d-2	0	0.000718	0	0	0	0.00051	0.00027		0.0001795	0.000359	0.00026	0.000255147	0.742951
	9d-3	0.005404	0.000718	0.001626	0.000794	0	0	0.00027		0.0021355	0.00221748	9e-05	0.000155885	0.16203
	5d-3	0	0	0	0	0	0	0		0	0	0	0	#DIV/0!
	12d-3	0.002702	0.002872	0.001084	0.002381	0.00364	0.00358	0.00162		0.00225975	0.00080984	0.00294667	0.00114932	0.434164
	13d-2	0.052691	0.022255	0.068304	0.012698	0.01411	0.01073	0.02477		0.038987	0.0259381	0.0165367	0.00732782	0.182781
	14d-2	0	0	0	0	0	0	0.00027		0	0	9e-05	0.000155885	0.42265
	15d-2-dv6d-2	0	0	0	0	0	0	0		0	0	0	0	#DIV/0!
	3d-3	0.001351	0	0.000542	0	0	0	0		0.00047325	0.000638515	0	0	0.234864
	9d-4	0.11484	0.116302	0.159376	0.265871	0.13788	0.1405	0.18388		0.164097	0.0709245	0.154087	0.025835	0.807644
	4d-4	0	0	0	0	0	0	0		0	0	0	0	#DIV/0!
	5d-4	0	0.000718	0	0	0	0	0		0.0001795	0.000359	0	0	0.391002
	6d-7	0.044585	0.001436	0.079688	0.002381	0.00182	0.00153	0.00162		0.0320225	0.0376119	0.00165667	0.000148436	0.204787
	7d-6	0	0	0	0	0	0.00102	0.00054		0	0	0.00052	0.000510294	0.21961
	13d-3	0	0	0	0	0.00501	0.00307	0		0	0	0.00269333	0.00252615	0.206067
	8d-2	0.367488	0.406341	0.183228	0.178041	0.32992	0.27999	0.40438		0.283775	0.120166	0.338097	0.0625968	0.476004
	16d-dv11	1.37808	0.506849	1.2582	0.197882	0.41001	0.39443	0.40384		0.835252	0.57377	0.40276	0.00784595	0.228781
	13d-4	0.697147	0.350343	0.426086	0.180422	0.25028	0.20028	0.31634		0.4135	0.215196	0.255633	0.0582149	0.242169
	14d-3-dv8	2.12251	0.593717	1.71085	0.261109	0.59021	0.52421	0.43938		1.17205	0.88656	0.517933	0.0756106	0.236618
	15d-3	0	0	0	0	0	0	0		0	0	0	0	#DIV/0!
	7n-4	0.728221	0.236912	0.788746	0.121957	0.19203	0.20897	0.22023		0.468959	0.338495	0.207077	0.014195	0.219521
	9n-1	0.202659	0.173736	0.009216	0.112698	0.16109	0.12773	0.26923		0.124577	0.0855622	0.186017	0.07397	0.357876
	6n-5	0.801178	0.180197	0.855966	0.035449	0.12696	0.13744	0.10581		0.468197	0.420894	0.123403	0.0161122	0.199843
	10n	0.240489	0.440083	0.001084	0.228305	0.39635	0.35714	0.35565		0.22749	0.179467	0.369713	0.0230801	0.211162
	6n-6	2.19817	0.862935	2.42207	0.359256	0.86825	0.8793	0.79341		1.46061	1.00641	0.846987	0.0467265	0.309939
	11n	0.01216	0	0	0	0	0	0.00108		0.00304	0.00608	0.00036	0.000623538	0.444167
	7n-5	0	0	0	0	0	0.00051	0.00027		0	0	0.00026	0.000255147	0.21961
	12n-1	0.040532	0.002154	0.040115	0.000265	0.00046	0.00051	0.00081		0.0207665	0.0225963	0.000593333	0.000189297	0.172157
	13n-1	0.009457	0	0.007047	0.000265	0.00091	0.00051	0.00054		0.00419225	0.00479115	0.000653333	0.000222785	0.236134
	14n-1	0	0.000718	0.005963	0	0	0	0		0.00167025	0.00288178	0	0	0.330267
	15n-1	0	0	0	0	0	0	0		0	0	0	0	#DIV/0!
	3n-2	0	0	0	0	0	0	0		0	0	0	0	#DIV/0!
	9n-2	0.009457	0	0.003253	0.000529	0.00091	0	0.00054		0.00330975	0.00433893	0.000483333	0.000457639	0.284154
	4n-3	0	0	0	0	0	0	0		0	0	0	0	#DIV/0!
	5n-2	0	0	0	0	0	0	0		0	0	0	0	#DIV/0!
	12n-2	0	0	0.001084	0	0	0.00051	0.00027		0.000271	0.000542	0.00026	0.000255147	0.973094
	9n-3	0.001351	0.000718	0.001084	0.000529	0	0	0.00189		0.0009205	0.000368031	0.00063	0.00109119	0.695592
	5n-3	0	0	0	0	0	0	0		0	0	0	0	#DIV/0!
	12n-3	0.001351	0	0.003253	0.003439	0.00546	0.00358	0.00189		0.00201075	0.00163925	0.00364333	0.00178584	0.279825
	13n-2	0.060798	0.022255	0.075351	0.013227	0.01684	0.01839	0.02719		0.0429077	0.0298893	0.0208067	0.00558219	0.236707
	14n-2	0	0	0	0	0	0	0		0	0	0	0	#DIV/0!
	15n-2	0	0	0	0	0	0	0		0	0	0	0	#DIV/0!
	3n-3	0	0	0	0	0	0	0		0	0	0	0	#DIV/0!
	9n-4	0.225627	0.326652	0.034694	0.214813	0.35631	0.33312	0.40357		0.200446	0.121439	0.364333	0.0359038	0.0686086
	4n-4	0	0	0	0	0	0	0		0	0	0	0	#DIV/0!
	5n-4	0	0.000718	0	0	0	0	0		0.0001795	0.000359	0	0	0.391002
	6n-7	0.035128	0.002154	0.069388	0.001323	0.00091	0.00153	0.00081		0.0269983	0.0323493	0.00108333	0.000390043	0.207435
	7n-6	0	0	0	0	0	0.00051	0		0	0	0.00017	0.000294449	0.42265
	13n-3	1.23217	0.505413	1.22188	0.525128	0.45187	0.32955	0.45176		0.871147	0.41103	0.41106	0.0705898	0.10914
	8n-2	0.683636	0.490337	0.867892	0.424864	0.38407	0.38932	0.39253		0.616682	0.200289	0.38864	0.0042708	0.107179
	16n	1.84014	1.0618	2.009	0.973802	0.84777	0.64172	0.93044		1.47119	0.529264	0.806643	0.148689	0.082359
	13n-4	2.49946	1.23338	3.05361	1.03862	0.88144	0.67902	0.89329		1.95627	0.977049	0.817917	0.120434	0.100919
	14n-3	0.703902	1.62034	0.97089	1.33808	1.33013	1.29928	1.03436		1.1583	0.403072	1.22126	0.162591	0.790623
	15n-3	0	0	0	0	0	0	0		0	0	0	0	#DIV/0!
	7-2	0.002702	0	0.00271	0.005291	0	0.00358	0.00027		0.00267575	0.00216033	0.00128333	0.00199355	0.42084
	4-2	0.391807	0.755966	0.467285	0.718248	0.62206	0.54771	0.65691		0.583326	0.180881	0.608893	0.055778	0.804103
	6-3	0.378297	0.32378	0.468911	0.265871	0.26257	0.18342	0.31553		0.359215	0.0863444	0.25384	0.0664863	0.12816
	7-3	0.385052	0.661919	0.396812	0.706608	0.45278	0.42407	0.62218		0.537598	0.170403	0.499677	0.107058	0.73355
	6-4	0.201308	0.627459	0.4662	0.465605	0.50147	0.42611	0.3998		0.440143	0.1765	0.44246	0.0527702	0.981487
	7-4	0.001351	0.021537	0.005421	0.00582	0.01092	0.01533	0.00054		0.00853225	0.00890187	0.00893	0.00759316	0.951787
	8-1	0.01216	0.113431	0.085651	0.056084	0.13106	0.11598	0.01077		0.0668315	0.0433212	0.0859367	0.0655315	0.688416
	9-1	0.148617	0.223272	0.128476	0.242326	0.23799	0.19262	0.20596		0.185673	0.0555814	0.21219	0.0233178	0.436495
	6-5	0.444498	0.707865	0.760557	0.610048	0.51603	0.4118	0.64964		0.630742	0.138942	0.525823	0.119222	0.334126
	10	0.008106	0.268501	0.12956	0.083333	0.21297	0.1635	0.00377		0.122375	0.109523	0.126747	0.109336	0.960541
	6-6	0.043234	0.050254	0.052583	0.041534	0.05552	0.04854	0.04065		0.0469013	0.00534725	0.0482367	0.00743964	0.806619
	11	0	0	0	0.000794	0	0	0.00135		0.0001985	0.000397	0.00045	0.000779423	0.646879
	7-5	1.35106	2.38133	1.49347	2.42749	1.95993	1.82757	2.47256		1.91334	0.570327	2.08669	0.340666	0.638541
	12-1	0.618785	0.697815	0.578956	0.774332	0.70943	0.84864	0.60979		0.667472	0.0866896	0.72262	0.11997	0.541497
	13-1	2.80885	4.04761	3.48783	3.83277	3.89346	3.60508	3.70076		3.54427	0.541791	3.7331	0.146885	0.54644
	14-1	1.23757	2.15806	1.58346	2.07379	2.1738	2.11778	1.77419		1.76322	0.432425	2.02192	0.216364	0.351829
	15-1-dv6-1	1.0241	1.66628	1.13731	1.76983	1.64457	1.63547	1.69558		1.39938	0.373265	1.65854	0.0323987	0.259317
	3-2	0	0	0	0	0	0	0		0	0	0	0	#DIV/0!
	9-2	2.07793	2.5206	1.66423	3.05738	1.93718	2.04369	2.9262		2.33004	0.597832	2.30236	0.542883	0.951673
	4-3	1.83744	2.61321	1.84746	2.54839	2.6325	2.21434	1.95861		2.21163	0.42713	2.26848	0.340192	0.852462
	5-2	0.006755	0.038767	0.005963	0.00291	0.00046	0.00869	0.01131		0.0135988	0.0168605	0.00682	0.00566156	0.496743
	12-2	2.09684	1.95489	1.91955	2.45157	2.23842	1.95377	2.11853		2.10571	0.242967	2.10357	0.142913	0.988956
	12-3	0.683636	0.997186	0.924812	0.767454	1.11625	1.12659	0.39415		0.843272	0.14326	0.878997	0.419921	0.898818
	13-2	2.27653	3.29739	2.5641	3.55526	3.52578	3.54172	3.26031		2.92332	0.601844	3.4426	0.158072	0.183358
	14-2	1.61857	3.58886	2.05941	3.16373	3.17538	3.02365	2.96416		2.60764	0.922109	3.0544	0.108915	0.405537
	15-2-dv6-2	0.162127	0.330242	0.258037	0.3164	0.37679	0.35611	0.18361		0.266701	0.076416	0.305503	0.106068	0.623154
	3-3	9.72627	4.58318	9.3625	4.52616	3.57265	3.93309	4.10352		7.04953	2.88474	3.86975	0.271043	0.114015
	9-4	3.06961	3.70229	2.39768	4.35367	3.12897	3.43647	4.03352		3.38081	0.839285	3.53299	0.459934	0.772269
	4-4-dv10	2.0428	3.81932	2.67252	3.15315	4.00177	3.81813	2.76925		2.92195	0.751406	3.52972	0.664953	0.311661
	5-4	2.46433	4.51569	2.71426	4.50393	4.81768	4.61006	3.43396		3.54956	1.11351	4.28723	0.746212	0.342808
	6-7-dv9	3.85592	6.55529	4.25977	6.09651	7.29228	7.11206	6.75781		5.19188	1.33302	7.05405	0.271916	0.0648003
	7-6	0.983571	1.71295	1.16767	2.0021	1.87711	2.02428	2.18853		1.46657	0.472626	2.02997	0.155788	0.0931106
	13-3	0.017564	0.18594	0.089988	0.110317	0.20341	0.23349	0.00862		0.100952	0.0692446	0.148507	0.122075	0.587972
	8-2	1.38484	1.62967	1.79379	1.65528	2.14423	2.13311	1.78146		1.61589	0.170073	2.0196	0.20631	0.0526004
	16	2.41975	3.94351	2.42045	4.02695	3.7665	4.71174	4.61882		3.20267	0.904273	4.36569	0.520987	0.0871329
	13-4-dv7	1.81717	2.65126	1.65935	3.28013	3.19859	3.27962	3.49454		2.35198	0.756482	3.32425	0.152939	0.0793273
	14-3	2.57242	3.63337	2.52236	3.51373	3.60223	4.21359	3.84937		3.06047	0.594816	3.8884	0.307543	0.0663563
	15-3	0	0	0	0	0	0	0		0	0	0	0	#DIV/0!
	3-4	0.860625	0.997186	0.67057	1.27988	1.09168	1.12403	1.38005		0.952066	0.256321	1.19859	0.157982	0.178842
	12-4	0	0	0.000542	0	0.00046	0.00051	0.00108		0.0001355	0.000271	0.000683333	0.000344432	0.0895503
	13-5	1.13354	0.860064	0.948122	1.16084	0.886	0.87981	1.06748		1.02564	0.14531	0.94443	0.106609	0.432735
	17	2.97909	1.8673	2.37545	2.323	1.51989	1.82962	2.54633		2.38621	0.456392	1.96528	0.526495	0.329715
	18	0.137808	0.114149	0.120887	0.130951	0.1529	0.19262	0.19869		0.125949	0.0104963	0.181403	0.0248705	0.0472288	*
	19	1.82258	1.70003	1.62845	1.81215	1.90123	1.74991	1.63716		1.7408	0.0932105	1.76277	0.132504	0.820207
	20	0.848465	1.13287	1.24953	0.961368	1.24048	1.20476	0.87175		1.04806	0.178078	1.10566	0.203361	0.71547
	21-dv12	8.24416	5.45975	5.53586	6.95577	6.84541	6.44224	7.97147		6.54889	1.32312	7.08637	0.79258	0.534302
	dv1	6.57966	6.41745	6.64065	5.32773	7.76053	8.66373	6.50366		6.24137	0.616332	7.64264	1.08485	0.139268
	22	0	0	0	0	0	0	0.00189		0	0	0.00063	0.00109119	0.42265
	dv2-1	1.62668	0.501824	1.00775	0.808724	0.41228	0.35714	0.57856		0.986244	0.47497	0.449327	0.115265	0.105743
	dv2-2	2.15089	1.47819	1.34548	2.20527	1.45391	1.63598	2.46071		1.79496	0.446251	1.8502	0.536497	0.892085
	23	0.456658	0.37906	0.539925	0.406611	0.31399	0.26057	0.47949		0.445564	0.0706333	0.35135	0.114142	0.293117
	dv3	2.70077	0.432904	2.09736	0.495499	0.51922	0.58654	0.55649		1.43163	1.14422	0.554083	0.0337245	0.222606
	dv4	0	0	0.000542	0.001852	0	0.00102	0.00189		0.0005985	0.000873853	0.00097	0.000945992	0.622019
	dv5	0.029723	0.015076	0.021142	0.020635	0.01957	0.03679	0.04011		0.021644	0.00604646	0.0321567	0.011026	0.235431
Jα56 bait
	1	0.003823	0.008877	0.001109	0.003569	0.00067	0	0.00221		0.0043445	0.00326013	0.00096	0.00113318	0.128222
	2	0.005097	0	0.006098	0.003569	0.002	0.00065	0.00331		0.003691	0.00267138	0.00198667	0.00133005	0.323517
	3-1	1.1443	0.002219	0.873186	0.003844	0.002	0	0.00221		0.505887	0.591103	0.00140333	0.00121985	0.186375
	4-1	0	0	0	0.000275	0	0	0.00147		6.875e-05	0.0001375	0.00049	0.000848705	0.481292
	5-1	0.001274	0.005178	0.020513	0.006589	0.00267	0.01242	0.0011		0.0083885	0.00838978	0.00539667	0.00613283	0.609188
	6-1	0.006371	0.00074	0.017741	0.002471	0.00267	0.00131	0.00699		0.00683075	0.00764525	0.00365667	0.00296576	0.490006
	7-1	0.033131	0.025153	0.019959	0.013179	0.012	0	0.00919		0.0228555	0.00842395	0.00706333	0.00627631	0.0362605	*
	6-2	0.014017	0.012576	0.01885	0.019219	0.00667	0.02745	0.01029		0.0161655	0.00336803	0.0148033	0.0111009	0.854067
	7d-2	0	0.002959	0	0.000275	0.00467	0	0		0.0008085	0.00143952	0.00155667	0.00269623	0.693483
	4d-2	0.031857	0.041428	0.044352	0.039537	0.02801	0.04183	0.0386		0.0392935	0.00533871	0.0361467	0.00722926	0.563709
	6d-3	0.015291	0.017015	0.024394	0.023887	0.018	0.00915	0.02022		0.0201467	0.00466957	0.01579	0.00585656	0.35189
	7d-3	0.174576	0.073238	0.198476	0.092527	0.06735	0.06274	0.08161		0.134704	0.0611381	0.0705667	0.00983765	0.125299
	6d-4	0.151639	0.087294	0.332088	0.106255	0.09335	0.1013	0.10073		0.169319	0.111821	0.09846	0.00443456	0.294539
	7d-4	0.006371	0.002219	0.002218	0	0.00934	0.00261	0.00037		0.002702	0.00266019	0.00410667	0.00466854	0.672359
	8d-1	0.005097	0.0688	0.064311	0.025534	0.06068	0.07581	0.00625		0.0409355	0.030792	0.04758	0.0365835	0.812022
	9d-1	0.014017	0.042907	0.033819	0.042008	0.05535	0.06013	0.03235		0.0331878	0.0134186	0.0492767	0.0148525	0.210908
	6d-5	0.146542	0.395783	0.394181	0.39619	0.47344	0.24574	0.31798		0.333174	0.124424	0.34572	0.116357	0.896768
	10d	0	0.008877	0.029938	0.001098	0.02667	0.01634	0		0.00997825	0.0138808	0.0143367	0.0134474	0.694614
	6d-6	0.025485	0.044387	0.054886	0.028554	0.03734	0.02876	0.02463		0.038328	0.0138004	0.0302433	0.00648354	0.355781
	11d	0	0	0	0.002196	0	0	0		0.000549	0.001098	0	0	0.391002
	7d-5	0	0	0	0	0	0	0		0	0	0	0	#DIV/0!
	12d-1	0.028034	0.00074	0.050451	0.000275	0.00133	0	0.00037		0.019875	0.0241645	0.000566667	0.000686464	0.208308
	13d-1	0.006371	0.00074	0.009979	0	0	0.00065	0.0011		0.0042725	0.00475046	0.000583333	0.000553022	0.218254
	14d-1	0.003823	0	0.005544	0	0	0	0		0.00234175	0.00279381	0	0	0.192256
	15d-1-dv6d-1	0	0	0	0	0	0	0		0	0	0	0	#DIV/0!
	3d-2	0	0	0	0	0	0	0		0	0	0	0	#DIV/0!
	9d-2	0.003823	0.002219	0.00499	0	0	0.00065	0.00074		0.002758	0.00216126	0.000463333	0.000403774	0.121864
	4d-3	0	0	0	0	0	0	0		0	0	0	0	#DIV/0!
	5d-2	0	0	0	0	0	0	0		0	0	0	0	#DIV/0!
	12d-2	0.001274	0	0.000554	0	0	0.00065	0.0011		0.000457	0.000604041	0.000583333	0.000553022	0.786055
	9d-3	0.005097	0	0.002218	0	0	0.00065	0		0.00182875	0.00241672	0.000216667	0.000375278	0.275574
	5d-3	0	0	0	0	0	0	0		0	0	0	0	#DIV/0!
	12d-3	0.002549	0.005918	0.001109	0.003569	0.004	0.00654	0.00515		0.00328625	0.00202402	0.00523	0.00127189	0.181501
	13d-2	0.029308	0.005918	0.030492	0.003569	0.00067	0.00261	0.01176		0.0173218	0.0145638	0.00501333	0.00592276	0.197981
	14d-2	0	0	0	0	0	0	0.00037		0	0	0.000123333	0.00021362	0.42265
	15d-2-dv6d-2	0	0	0	0	0	0	0		0	0	0	0	#DIV/0!
	3d-3	0	0	0	0	0	0	0		0	0	0	0	#DIV/0!
	9d-4	0.014017	0.044387	0.021067	0.035693	0.014	0.03006	0.0386		0.028791	0.0137696	0.0275533	0.0124901	0.906335
	4d-4	0	0	0	0	0	0	0		0	0	0	0	#DIV/0!
	5d-4	0	0	0	0	0	0	0		0	0	0	0	#DIV/0!
	6d-7	0.021663	0	0.04657	0	0.00133	0	0.00074		0.0170583	0.0221669	0.00069	0.000666408	0.236231
	7d-6	0	0	0	0	0	0	0		0	0	0	0	#DIV/0!
	13d-3	0	0	0.000554	0	0	0	0.00074		0.0001385	0.000277	0.000246667	0.000427239	0.725877
	8d-2	0.187318	0.20492	0.113653	0.081819	0.16337	0.18953	0.15991		0.146927	0.0587107	0.170937	0.016195	0.484029
	16d-dv11	0.558132	0.179767	0.498963	0.089232	0.11403	0.20195	0.17939		0.331523	0.231749	0.165123	0.0456633	0.247977
	13d-4	0.458739	0.13538	0.321554	0.071386	0.1267	0.13594	0.13859		0.246765	0.176721	0.133743	0.00624196	0.290887
	14d-3-dv8	3.76166	0.401701	3.26267	0.210862	0.48344	0.33005	0.38085		1.90922	1.86372	0.398113	0.0781386	0.203314
	15d-3	0	0	0	0	0	0	0		0	0	0	0	#DIV/0!
	7n-4	0.661349	0.23821	0.624813	0.114766	0.19538	0.15555	0.18234		0.409784	0.274467	0.177757	0.0203067	0.18934
	9n-1	0.14017	0.210838	0.031601	0.105431	0.23339	0.20718	0.24961		0.12201	0.0745405	0.23006	0.0214101	0.0570994
	6n-5	0.656252	0.130202	0.714626	0.044204	0.13736	0.08431	0.09889		0.386321	0.347988	0.106853	0.0274069	0.206529
	10n	0.178398	0.448308	0.000554	0.175444	0.49411	0.30586	0.35916		0.200676	0.184845	0.386377	0.0970313	0.150589
	6n-6	0.920027	1.04975	0.695777	0.391248	0.89354	0.83786	0.78044		0.764201	0.288442	0.83728	0.0565522	0.652183
	11n	0.070085	0.10061	0.001109	0.057108	0.13403	0.09411	0.10183		0.057228	0.0416199	0.10999	0.0211741	0.0851537
	7n-5	0	0	0.000554	0	0	0	0		0.0001385	0.000277	0	0	0.391002
	12n-1	0.052245	0.00074	0.047124	0.000549	0.00133	0.00065	0.00074		0.0251645	0.0283904	0.000906667	0.000369369	0.186002
	13n-1	0.002549	0.00148	0.007762	0.000824	0.002	0.00196	0.00037		0.00315375	0.00315335	0.00144333	0.000929749	0.367433
	14n-1	0.003823	0	0.006653	0	0	0	0.00147		0.002619	0.00323734	0.00049	0.000848705	0.284884
	15n-1	0	0	0	0	0	0	0		0	0	0	0	#DIV/0!
	3n-2	0	0	0	0	0	0	0		0	0	0	0	#DIV/0!
	9n-2	0.001274	0	0.001663	0	0	0	0.00037		0.00073425	0.000862584	0.000123333	0.00021362	0.254796
	4n-3	0	0	0	0	0	0	0		0	0	0	0	#DIV/0!
	5n-2	0	0	0	0	0	0	0		0	0	0	0	#DIV/0!
	12n-2	0	0.00148	0.000554	0	0.00067	0	0.0011		0.0005085	0.000698338	0.00059	0.000554346	0.870221
	9n-3	0	0.00074	0.002772	0.000549	0	0.00065	0.00037		0.00101525	0.00121244	0.00034	0.000326037	0.354258
	5n-3	0	0	0	0	0	0	0		0	0	0	0	#DIV/0!
	12n-3	0.006371	0.002959	0.000554	0.00302	0.00534	0.00523	0.00221		0.003226	0.00239056	0.00426	0.0017762	0.540548
	13n-2	0.016566	0.005178	0.018295	0.004668	0.00467	0.00196	0.00809		0.0111767	0.00725861	0.00490667	0.00307185	0.191555
	14n-2	0	0	0	0	0	0	0		0	0	0	0	#DIV/0!
	15n-2	0	0	0	0	0	0	0		0	0	0	0	#DIV/0!
	3n-3	0	0	0	0	0	0	0		0	0	0	0	#DIV/0!
	9n-4	0.015291	0.014796	0.010534	0.028005	0.03001	0.04117	0.04375		0.0171565	0.00754099	0.03831	0.00730285	0.016004	*
	4n-4	0	0	0	0	0	0	0		0	0	0	0	#DIV/0!
	5n-4	0	0	0	0	0	0	0		0	0	0	0	#DIV/0!
	6n-7	0.019114	0	0.051005	0.000275	0.002	0.00196	0.00037		0.0175985	0.0240007	0.00144333	0.000929749	0.270967
	7n-6	0	0	0.000554	0	0	0	0		0.0001385	0.000277	0	0	0.391002
	13n-3	0.618023	0.084335	0.600419	0.091703	0.09869	0.0634	0.07683		0.34862	0.301017	0.07964	0.017812	0.17175
	8n-2	0.572149	0.081376	0.632575	0.085663	0.10202	0.08366	0.09815		0.342941	0.300573	0.09461	0.00967838	0.197006
	16n	1.45522	0.283336	1.37437	0.22761	0.30074	0.20718	0.2452		0.835134	0.670534	0.25104	0.0470526	0.179691
	13n-4	1.25261	0.2027	1.29121	0.228159	0.24472	0.24116	0.22829		0.743669	0.610251	0.238057	0.00864345	0.196081
	14n-3	0.118508	0.298872	0.208456	0.292956	0.31274	0.31109	0.28747		0.229698	0.0848549	0.303767	0.0141374	0.178707
	15n-3	0	0	0	0	0	0	0		0	0	0	0	#DIV/0!
	7-2	0	0	0	0	0	0	0		0	0	0	0	#DIV/0!
	4-2	0.110862	0.180507	0.104228	0.225414	0.16537	0.1464	0.19961		0.155253	0.0581218	0.17046	0.0269677	0.666396
	6-3	0.049697	0.085075	0.085378	0.051617	0.04001	0.05294	0.08014		0.0679418	0.0199745	0.0576967	0.0204835	0.541243
	7-3	0.085376	0.130941	0.09314	0.156499	0.11403	0.11045	0.10256		0.116489	0.0332809	0.109013	0.00586841	0.687467
	6-4	0.075182	0.13686	0.080389	0.13124	0.09869	0.12156	0.10808		0.105918	0.0326346	0.109443	0.0114958	0.851337
	7-4	0.005097	0.002959	0.002772	0.001098	0.00267	0.00458	0.00037		0.0029815	0.00163985	0.00254	0.00210801	0.779595
	8-1	0.002549	0.096911	0.044352	0.026632	0.12203	0.08496	0.00294		0.042611	0.0400492	0.0699767	0.0609425	0.543731
	9-1	0.095571	0.097651	0.067637	0.107902	0.10269	0.10914	0.07095		0.0921903	0.0172334	0.09426	0.020443	0.894296
	6-5	0.189867	0.425375	0.670274	0.320412	0.35075	0.26208	0.37974		0.401482	0.203448	0.330857	0.0613007	0.550625
	10	0.005097	0.13538	0.068746	0.057383	0.20605	0.1928	0.00478		0.0666515	0.0535501	0.134543	0.112573	0.412856
	6-6	0.03568	0.038469	0.052668	0.023063	0.03334	0.03595	0.03088		0.03747	0.0121483	0.03339	0.00253537	0.555913
	11	0	0	0	0.001373	0.00734	0	0		0.00034325	0.0006865	0.00244667	0.00423775	0.481286
	7-5	1.08823	1.59793	1.29287	1.80606	1.65171	1.37247	1.98841		1.44627	0.318418	1.67086	0.308416	0.394356
	12-1	0.643509	0.688737	0.811093	0.738018	0.82352	0.80453	0.52201		0.720339	0.0717644	0.716687	0.168862	0.974521
	13-1	2.18538	2.65508	2.71713	2.7143	2.64327	2.33908	2.76223		2.56797	0.25666	2.58153	0.218227	0.942944
	14-1	1.77379	1.85241	1.90659	1.84038	1.72039	1.6633	2.01267		1.84329	0.0545565	1.79879	0.187415	0.724636
	15-1-dv6-1	1.02324	1.57278	1.16591	1.6092	1.48967	1.58226	1.77446		1.34278	0.292838	1.61546	0.145269	0.17267
	3-2	0	0	0	0	0	0	0		0	0	0	0	#DIV/0!
	9-2	1.74576	2.75865	1.99308	3.0748	2.39588	2.37241	3.5059		2.39307	0.626473	2.75806	0.647752	0.492692
	4-3	1.18253	1.85241	1.66155	1.51777	2.18783	1.74107	1.27193		1.55356	0.282797	1.73361	0.457996	0.58884
	5-2	0.010194	0.014056	0.006098	0.002196	0.002	0.00719	0.0125		0.008136	0.00512246	0.00723	0.00525011	0.829665
	12-2	2.49248	1.65267	1.91436	2.3376	1.9131	1.73977	2.28801		2.09928	0.385168	1.98029	0.280228	0.656119
	12-3	0.900912	0.850009	0.939714	0.796773	1.06291	1.00648	0.50069		0.871852	0.0620852	0.856693	0.309596	0.940632
	13-2	0.81681	1.3464	0.941932	1.35056	1.60303	1.27901	1.28149		1.11393	0.275621	1.38784	0.186361	0.178079
	14-2	0.714868	1.23618	0.822735	1.33107	1.21628	1.10712	1.34913		1.02621	0.302963	1.22418	0.121198	0.299131
	15-2-dv6-2	0.11341	0.332162	0.243938	0.34018	0.38542	0.39736	0.21726		0.257422	0.105445	0.333347	0.100711	0.381667
	3-3	3.43035	1.74737	3.26544	1.31926	1.17893	1.30058	1.13812		2.4406	1.06426	1.20588	0.0845157	0.102519
	9-4	1.08823	1.42038	1.16536	1.65752	1.34564	1.42214	1.54544		1.33287	0.258821	1.43774	0.100809	0.500088
	4-4-dv10	1.92798	3.71592	2.80196	2.93669	3.98824	3.90565	2.52144		2.84564	0.732506	3.47178	0.824051	0.354424
	5-4	1.52403	3.03089	1.89162	3.17254	2.98601	3.19654	2.30492		2.40477	0.820673	2.82916	0.466046	0.428183
	6-7-dv9	4.42046	7.99926	5.42318	7.18771	8.33989	8.61322	8.04111		6.25765	1.62991	8.33141	0.286149	0.0818497
	7-6	1.32015	2.29184	1.45919	2.31839	2.6326	2.63187	2.67473		1.84739	0.531682	2.6464	0.0245372	0.0571948
	13-3	0.025485	0.246347	0.141373	0.119159	0.35541	0.25293	0.00662		0.133091	0.0906801	0.204987	0.179269	0.573206
	8-2	1.17616	2.06991	1.36217	1.80853	2.32653	2.07308	1.86636		1.60419	0.408426	2.08866	0.23048	0.106036
	16	3.35134	6.33253	3.94957	5.26771	6.42546	6.82705	5.05134		4.72529	1.33752	6.10128	0.931184	0.16972
	13-4-dv7	2.54855	3.90827	2.68165	4.50471	4.53169	4.46183	4.54109		3.41079	0.952058	4.51154	0.0433031	0.103629
	14-3	3.36281	4.65841	3.3364	4.96871	4.70507	4.94611	5.30094		4.08158	0.854723	4.98404	0.29974	0.123618
	15-3	0	0	0	0	0	0	0		0	0	0	0	#DIV/0!
	3-4	1.11244	1.72665	1.20749	1.92055	1.53435	1.74304	2.07994		1.49178	0.39316	1.78578	0.275294	0.297329
	12-4	0	0.00148	0	0	0	0	0.00147		0.00037	0.00074	0.00049	0.000848705	0.854458
	13-5	1.34691	1.18217	1.12599	1.41508	1.21561	1.24895	1.30796		1.26754	0.135882	1.25751	0.0467658	0.897681
	17	5.75717	3.73368	4.68027	3.74775	2.942	3.0789	4.61278		4.47972	0.959944	3.54456	0.927635	0.255485
	18	0.494419	0.493434	0.441305	0.52139	0.48478	0.61826	0.58781		0.487637	0.0334939	0.563617	0.0699515	0.190937
	19	10.2273	8.67986	9.43761	10.0981	8.86201	8.93281	8.4238		9.61071	0.710438	8.73954	0.275721	0.0875104
	20	2.63138	2.70464	3.06474	2.22888	2.87465	2.80114	2.17699		2.65741	0.342767	2.61759	0.38334	0.89356
	21-dv12	10.4045	7.60422	8.40143	9.05279	7.6264	7.77471	8.48298		8.86572	1.18457	7.96136	0.457779	0.23448
	dv1	6.67847	6.35621	7.60863	5.1189	5.73463	6.5702	5.8406		6.44055	1.02874	6.04848	0.454922	0.531808
	22	0	0	0	0	0	0	0		0	0	0	0	#DIV/0!
	dv2-1	1.73811	0.633253	1.00569	0.917305	0.4321	0.44899	0.60141		1.07359	0.470645	0.494167	0.0932586	0.0878085
	dv2-2	2.28732	1.69558	1.72031	2.42354	1.65571	1.67768	2.23581		2.03169	0.378075	1.8564	0.328762	0.542984
	23	0.239564	0.218975	0.340404	0.319863	0.18271	0.14574	0.26137		0.279701	0.0594319	0.196607	0.0590543	0.132444
	dv3	3.85978	2.78084	2.94	3.15634	2.22917	2.52338	3.51656		3.18424	0.475925	2.75637	0.674579	0.409364
	dv4	0.002549	0.00148	0.001663	0	0	0	0.00257		0.001423	0.0010573	0.000856667	0.00148379	0.607977
	dv5	0.077731	0.049565	0.029938	0.097743	0.06802	0.04183	0.06323		0.0637443	0.0299748	0.0576933	0.0139453	0.738398
Jα61 bait
	1	0	0	0.002956	0.002845	0	0	0		0.00145025	0.00167522	0	0	0.181807
	2	0	0	0.004926	0	0	0	0		0.0012315	0.002463	0	0	0.391002
	3-1	0.562145	0.001367	0.506419	0.001422	0.00128	0.00361	0.00067		0.267838	0.308503	0.00185333	0.00155159	0.183109
	4-1	0	0.002735	0	0.000474	0	0	0		0.00080225	0.00130773	0	0	0.307354
	5-1	0.020591	0.004102	0.009853	0.004267	0.00128	0	0		0.00970325	0.00773504	0.000426667	0.000739008	0.0952054
	6-1	0.006177	0.006836	0.001971	0.003793	0.00256	0	0.0027		0.00469425	0.00223711	0.00175333	0.00152004	0.0934978
	7-1	0	0.001367	0.006897	0.00569	0.01278	0	0.00067		0.0034885	0.0033234	0.00448333	0.00719293	0.84003
	6-2	0	0	0.007882	0.001422	0	0.0012	0.00472		0.002326	0.00376417	0.00197333	0.00245319	0.886871
	7d-2	0	0	0	0	0	0	0		0	0	0	0	#DIV/0!
	4d-2	0.006177	0.012305	0.009853	0.00806	0.00639	0.00361	0.00674		0.00909875	0.0026118	0.00558	0.00171502	0.0848354
	6d-3	0	0	0.003941	0	0.00128	0	0.00135		0.00098525	0.0019705	0.000876667	0.000760022	0.924575
	7d-3	0.002059	0	0.000985	0.010431	0	0.00602	0.00404		0.00336875	0.00478266	0.00335333	0.00306818	0.996069
	6d-4	0	0.009571	0.009853	0.018965	0	0.01083	0		0.00959725	0.00774442	0.00361	0.0062527	0.310234
	7d-4	0	0	0.000985	0	0	0	0		0.00024625	0.0004925	0	0	0.391002
	8d-1	0	0.006836	0.011823	0.001422	0	0.00241	0		0.00502025	0.00540755	0.000803333	0.00139141	0.218762
	9d-1	0	0.004102	0	0.009008	0	0	0.00067		0.0032775	0.00428184	0.000223333	0.000386825	0.249158
	6d-5	0.004118	0.038283	0.047292	0.053102	0.08949	0.09627	0.03773		0.0356988	0.0219188	0.0744967	0.0320208	0.158485
	10d	0	0.008204	0.013794	0.001422	0	0	0		0.005855	0.00638952	0	0	0.164229
	6d-6	0.043242	0.046487	0.056159	0.03556	0.04219	0.03009	0.01887		0.045362	0.00853257	0.0303833	0.0116628	0.142489
	11d	0	0	0	0.000948	0	0.0012	0		0.000237	0.000474	0.0004	0.00069282	0.74667
	7d-5	0	0	0	0	0	0	0		0	0	0	0	#DIV/0!
	12d-1	0.02471	0	0.025617	0	0	0.00241	0		0.0125817	0.0145329	0.000803333	0.00139141	0.20339
	13d-1	0.014414	0.006836	0.008867	0.005215	0.01534	0.00361	0.00404		0.008833	0.00400943	0.00766333	0.00665166	0.804215
	14d-1	0.026769	0	0.02069	0	0	0	0		0.0118648	0.0139232	0	0	0.18687
	15d-1-dv6d-1	0	0	0	0	0	0	0		0	0	0	0	#DIV/0!
	3d-2	0	0	0	0	0	0	0		0	0	0	0	#DIV/0!
	9d-2	0	0	0.001971	0	0	0	0		0.00049275	0.0009855	0	0	0.391002
	4d-3	0	0	0	0	0	0	0		0	0	0	0	#DIV/0!
	5d-2	0	0	0	0	0	0	0		0	0	0	0	#DIV/0!
	12d-2	0	0	0.000985	0.000474	0	0.0012	0.00135		0.00036475	0.000470011	0.00085	0.000739932	0.388834
	9d-3	0	0.001367	0	0	0	0	0		0.00034175	0.0006835	0	0	0.391002
	5d-3	0	0	0	0	0	0	0		0	0	0	0	#DIV/0!
	12d-3	0.004118	0.001367	0.000985	0.004741	0.00384	0.00722	0.00337		0.00280275	0.00190195	0.00481	0.00210031	0.260074
	13d-2	0.148258	0.108014	0.188183	0.064955	0.13168	0.08665	0.09568		0.127353	0.0529302	0.10467	0.0238231	0.485999
	14d-2	0	0	0	0	0	0	0		0	0	0	0	#DIV/0!
	15d-2-dv6d-2	0	0	0	0	0	0	0		0	0	0	0	#DIV/0!
	3d-3	0	0	0	0	0	0	0		0	0	0	0	#DIV/0!
	9d-4	0	0.013673	0.001971	0.009957	0.00767	0.00842	0.00606		0.00640025	0.00648395	0.00738333	0.00120583	0.784699
	4d-4	0	0	0	0	0	0	0		0	0	0	0	#DIV/0!
	5d-4	0	0	0	0	0	0	0		0	0	0	0	#DIV/0!
	6d-7	0.012355	0	0.015764	0	0.00128	0	0		0.00702975	0.0082357	0.000426667	0.000739008	0.207091
	7d-6	0	0	0	0	0	0	0		0	0	0	0	#DIV/0!
	13d-3	0	0	0	0.000948	0.00256	0	0.00067		0.000237	0.000474	0.00107667	0.00132757	0.389564
	8d-2	0.065892	0.080668	0.035469	0.056895	0.07798	0.03129	0.06469		0.059731	0.0189121	0.0579867	0.024056	0.922632
	16d-dv11	0.164731	0.066996	0.129068	0.026077	0.04219	0.06138	0.06671		0.096718	0.0620372	0.05676	0.0128964	0.290898
	13d-4	0.245037	0.032814	0.199021	0.018017	0.05625	0.05777	0.05593		0.123722	0.115217	0.05665	0.000983056	0.328491
	14d-3-dv8	1.54847	0.136726	1.39807	0.03556	0.07671	0.04814	0.09097		0.779707	0.80427	0.07194	0.0218098	0.176606
	15d-3	0	0	0	0	0	0	0		0	0	0	0	#DIV/0!
	7n-4	0.063833	0.019142	0.123156	0.01375	0.02301	0.01805	0.01685		0.0549703	0.0506972	0.0193033	0.00326566	0.254219
	9n-1	0.014414	0.03008	0.001971	0.007586	0.03324	0.02407	0.04986		0.0135128	0.0121604	0.0357233	0.0130731	0.0798736
	6n-5	0.030887	0.027345	0.071923	0.002845	0.00511	0.00361	0.00539		0.03325	0.0286387	0.00470333	0.000957149	0.140126
	10n	0.082366	0.108014	0	0.046939	0.1304	0.14802	0.08018		0.0593298	0.046813	0.119533	0.0352013	0.109983
	6n-6	0.323285	0.441625	0.171434	0.178272	0.47685	0.40676	0.42585		0.278654	0.12926	0.436487	0.0362354	0.0880944
	11n	0.043242	0.058792	0	0.047413	0.18793	0.1059	0.07749		0.0373617	0.0257602	0.123773	0.0573484	0.105874
	7n-5	0	0	0	0	0	0	0		0	0	0	0	#DIV/0!
	12n-1	0.022651	0	0.024631	0.001422	0	0.0012	0.00067		0.012176	0.013276	0.000623333	0.00060136	0.180101
	13n-1	0.006177	0.002735	0.008867	0.000474	0.01278	0.00602	0.00337		0.00456325	0.00370544	0.00739	0.00485229	0.451401
	14n-1	0.02471	0	0.015764	0	0	0	0.00135		0.0101185	0.0122413	0.00045	0.000779423	0.212288
	15n-1	0	0	0	0	0	0	0		0	0	0	0	#DIV/0!
	3n-2	0	0	0	0	0	0	0		0	0	0	0	#DIV/0!
	9n-2	0	0	0.000985	0	0.00128	0	0		0.00024625	0.0004925	0.000426667	0.000739008	0.73637
	4n-3	0	0	0	0	0	0	0		0	0	0	0	#DIV/0!
	5n-2	0	0	0	0	0	0	0		0	0	0	0	#DIV/0!
	12n-2	0	0.001367	0	0.000474	0	0.00241	0.00135		0.00046025	0.000644475	0.00125333	0.0012079	0.381225
	9n-3	0	0.001367	0	0.000474	0	0.0012	0.00135		0.00046025	0.000644475	0.00085	0.000739932	0.50628
	5n-3	0	0	0	0	0	0	0		0	0	0	0	#DIV/0!
	12n-3	0	0.002735	0	0.004267	0.00128	0	0.00202		0.0017505	0.00211585	0.0011	0.00102196	0.616711
	13n-2	0.187382	0.102544	0.210844	0.057369	0.09077	0.09026	0.10646		0.139535	0.0718654	0.09583	0.00920938	0.311938
	14n-2	0	0	0	0	0	0	0		0	0	0	0	#DIV/0!
	15n-2	0	0	0	0	0	0	0		0	0	0	0	#DIV/0!
	3n-3	0	0	0	0	0	0	0		0	0	0	0	#DIV/0!
	9n-4	0.002059	0.017774	0.000985	0.004267	0.01278	0.00481	0.00741		0.00627125	0.00778926	0.00833333	0.00406444	0.67054
	4n-4	0	0	0	0	0	0	0		0	0	0	0	#DIV/0!
	5n-4	0	0	0	0	0	0	0		0	0	0	0	#DIV/0!
	6n-7	0.012355	0	0.023646	0.000948	0	0	0		0.00923725	0.0111261	0	0	0.195405
	7n-6	0	0	0	0	0	0	0		0	0	0	0	#DIV/0!
	13n-3	0.148258	0.024611	0.174389	0.018017	0.01662	0.00602	0.00606		0.0913187	0.0815798	0.00956667	0.0061084	0.138415
	8n-2	0.568322	0.079301	0.780319	0.040301	0.06648	0.01083	0.03302		0.367061	0.365543	0.0367767	0.0280146	0.168255
	16n	0.776295	0.079301	0.704454	0.067326	0.04219	0.05656	0.09299		0.406844	0.386274	0.0639133	0.0261861	0.173726
	13n-4	1.08517	0.031447	1.06013	0.046464	0.05114	0.05175	0.05997		0.555802	0.596922	0.0542867	0.00493135	0.191481
	14n-3	0.070011	0.095708	0.053204	0.092455	0.08054	0.11433	0.06806		0.0778445	0.0200091	0.0876433	0.0239389	0.597058
	15n-3	0	0	0	0	0	0	0		0	0	0	0	#DIV/0!
	7-2	0	0	0	0	0	0	0		0	0	0	0	#DIV/0!
	4-2	0.016473	0.053323	0.027587	0.05405	0.0179	0.04332	0.02763		0.0378582	0.018834	0.0296167	0.0128259	0.522126
	6-3	0.004118	0.001367	0.005912	0.001422	0.00639	0.00602	0.00606		0.00320475	0.00221501	0.00615667	0.00020306	0.0751837
	7-3	0.014414	0.020509	0.001971	0.019913	0.00128	0.00241	0.01415		0.0142017	0.00860302	0.00594667	0.00712673	0.225541
	6-4	0	0.021876	0.004926	0.012327	0.02173	0.00361	0.01887		0.00978225	0.00952208	0.0147367	0.00974151	0.535101
	7-4	0	0	0.001971	0	0	0	0		0.00049275	0.0009855	0	0	0.391002
	8-1	0	0	0	0.000948	0	0	0		0.000237	0.000474	0	0	0.391002
	9-1	0	0	0	0.006638	0	0.00361	0		0.0016595	0.003319	0.00120333	0.00208423	0.832811
	6-5	0.049419	0.050589	0.032513	0.031767	0.0179	0.01444	0.02897		0.041072	0.0103293	0.0204367	0.00758988	0.0285868	*
	10	0	0.001367	0.006897	0.00569	0.02557	0.01805	0		0.0034885	0.0033234	0.01454	0.0131414	0.280382
	6-6	0.032946	0.061527	0.062071	0.034611	0.03835	0.03249	0.03302		0.0477888	0.0161934	0.03462	0.00324113	0.20261
	11	0	0	0	0	0	0	0		0	0	0	0	#DIV/0!
	7-5	0.506548	0.946144	0.729086	0.869549	0.84247	0.64143	1.07136		0.762832	0.193056	0.851753	0.215115	0.601104
	12-1	0.33564	0.317204	0.453215	0.383569	0.43083	0.41037	0.23314		0.372407	0.0607006	0.358113	0.108712	0.850937
	13-1	1.88823	2.75366	2.42372	2.66459	2.83808	2.53081	3.00251		2.43255	0.388724	2.79047	0.239427	0.194717
	14-1	0.671279	1.19362	1.16752	1.292	1.43949	1.3334	1.41231		1.0811	0.278424	1.39507	0.0551069	0.106964
	15-1-dv6-1	0.712462	1.23053	1.04239	1.03976	1.0304	1.29007	0.99185		1.00629	0.215286	1.10411	0.162198	0.523567
	3-2	0	0	0	0	0	0	0		0	0	0	0	#DIV/0!
	9-2	0.508607	0.987161	0.650266	0.966271	0.84887	0.71363	1.04104		0.778076	0.236702	0.867847	0.164528	0.579894
	4-3	0.625978	1.14576	0.882785	0.896574	1.16975	1.07586	0.77421		0.887775	0.212288	1.00661	0.206664	0.493591
	5-2	0	0.010938	0.004926	0.006164	0.00511	0.00241	0.00809		0.005507	0.00449415	0.00520333	0.00284115	0.917375
	12-2	1.81616	1.41238	1.86114	1.72772	1.58012	1.37311	1.7162		1.70435	0.202384	1.55648	0.172763	0.347303
	12-3	0.702166	0.706873	1.04831	0.577012	1.03296	1.00607	0.40698		0.75859	0.202291	0.815337	0.353903	0.819599
	13-2	1.57318	2.45833	2.26411	2.31706	3.03623	2.40324	2.25323		2.15317	0.395254	2.56423	0.415586	0.251833
	14-2	1.57936	3.36209	1.89956	3.03204	3.3341	2.80399	3.3657		2.46826	0.862234	3.16793	0.315577	0.209658
	15-2-dv6-2	0.086484	0.150399	0.156655	0.205771	0.2429	0.22384	0.12466		0.149827	0.0489524	0.197133	0.0634831	0.3482
	3-3	0.971913	0.11485	1.26506	0.18728	0.18026	0.1059	0.09433		0.634776	0.571984	0.12683	0.046632	0.173575
	9-4	0.156495	0.14493	0.089658	0.181591	0.18026	0.14562	0.1415		0.143169	0.0388174	0.155793	0.0212887	0.607491
	4-4-dv10	0.401532	0.555107	0.782289	0.54572	0.55611	0.50063	0.36319		0.571162	0.157326	0.47331	0.0993193	0.361442
	5-4	0.498312	1.04732	0.601988	1.13316	1.05469	1.08549	0.63878		0.820196	0.316627	0.92632	0.249493	0.641279
	6-7-dv9	1.58966	3.49745	1.81779	3.06428	3.41081	3.6151	3.0672		2.49229	0.932242	3.36437	0.276886	0.157876
	7-6	0.298575	0.616634	0.400012	0.637227	0.6571	0.55719	0.75535		0.488112	0.16577	0.656547	0.0990812	0.156745
	13-3	0.006177	0.082036	0.02069	0.042671	0.18409	0.09026	0.00135		0.0378935	0.0330317	0.0919	0.091381	0.416692
	8-2	0.811301	1.70361	1.07984	1.75237	2.21165	2.18903	1.64747		1.33678	0.465269	2.01605	0.3194	0.0708515
	16	1.71114	3.5412	2.16262	3.22975	3.32643	3.38283	3.1932		2.66118	0.865802	3.30082	0.0973745	0.236248
	13-4-dv7	2.05914	3.03121	1.73109	3.555	3.44277	3.46948	3.6049		2.59411	0.845652	3.50572	0.0869273	0.119277
	14-3	2.27123	4.0006	2.28677	3.72332	3.41464	3.35275	4.27333		3.07048	0.920929	3.68024	0.514562	0.318669
	15-3	0	0	0	0	0	0	0		0	0	0	0	#DIV/0!
	3-4	0.356231	0.659019	0.446319	0.62727	0.45	0.57885	0.67045		0.52221	0.144986	0.566433	0.110748	0.666609
	12-4	0.004118	0	0.001971	0.003793	0	0	0.00337		0.0024705	0.00189878	0.00112333	0.00194567	0.40724
	13-5	0.492134	0.605696	0.596077	0.602141	0.52159	0.51868	0.69605		0.574012	0.0547296	0.578773	0.101575	0.946167
	17	2.333	2.39544	2.30253	2.19521	1.94447	1.81838	2.23571		2.30655	0.0836944	1.99952	0.214042	0.118888
	18	0.051478	0.082036	0.145817	0.093877	0.10867	0.15404	0.1004		0.093302	0.0393036	0.121037	0.0288793	0.331088
	19	5.38465	6.42749	4.94892	6.76152	5.77203	5.79932	5.47945		5.88064	0.854228	5.6836	0.177325	0.681245
	20	1.03781	1.44656	1.24831	1.25881	1.38964	1.31294	1.31596		1.24787	0.167058	1.33951	0.0434372	0.360035
	21-dv12	21.1535	14.2537	16.5867	17.6053	13.9245	14.4123	17.3069		17.3998	2.86891	15.2146	1.82835	0.27496
	dv1	18.4066	19.6954	21.91	15.722	20.9864	22.6353	17.2732		18.9335	2.58399	20.2983	2.74648	0.538879
[truncated: 3,527 more rows]
[truncated: 1 more columns]
