# Supplementary material for: HTGTS‐TCR‐Seq for Profiling of Mouse and Human T‐Cell Receptor α and β Gene Rearrangements and Diversity
Source: Adv Sci (Weinh). 2025 Oct 27;13(4):e09497. doi: 10.1002/advs.202509497 (PMC12822386; doi:10.1002/advs.202509497)
Supplement: Supplementary file 4 — Supplemental Table 3 [file ADVS-13-e09497-s001.xlsx]

## Sheet: Supplementary Table 3
Supplementary Table 3 | Relative utilization of TRA/B segments detected in 5'RACE
Part1	Relative utilization of TrbV segments rearranged to certain TrbJ segments, total thymocytes in methods validation
Part2	Relative utilization of TrbV segments in total thymocytes in methods validation
Part3	Relative utilization of TraV segments in total thymocytes
Part4	Relative utilization of TraJ segments in total thymocytes in methods validation
Part5	Relative utilization of TraV segments in Wapl-deficient preselection DP thymocytes
Part6	Relative utilization of TraJ segments in Wapl-deficient preselection DP thymocytes
Part 1 | Relative utilization of TrbV segments rearranged to certain TrbJ segments, total thymocytes in methods validation
		total thymocytes
Jbeta1-1
	Trbv1	8.87436	7.21185	6.21325
	Trbv2	1.15863	2.05307	1.83177
	Trbv3	2.03028	2.81742	3.90826
	Trbv4	3.39366	4.09578	4.46248
	Trbv5	8.63195	8.53999	8.74482
	Trbv6	0	0	0
	Trbv7	0	0	0
	Trbv8	0	0.000493	0
	Trbv9	0	0.01035	0
	Trbv10	0.002369	0	0
	Trbv11	0	0	0
	Trbv12-1	6.75066	9.30188	9.44634
	Trbv13-1	13.8726	9.39699	9.97443
	Trbv12-2	2.58367	2.51385	2.04257
	Trbv13-2	10.3051	9.1565	8.5567
	Trbv12-3	0	0	0
	Trbv13-3	6.05419	4.97891	5.10827
	Trbv14	2.00072	1.28658	1.2986
	Trbv15	8.67216	6.9344	8.89774
	Trbv16	6.68681	6.19468	6.89966
	Trbv17	1.4573	1.90621	1.49483
	Trbv18	0	0	0
	Trbv19	2.32117	2.10087	3.22164
	Trbv20	1.25304	1.93824	2.00089
	Trbv21	0.047375	0.05074	0.048354
	Trbv22	0.007089	0.001475	0.007557
	Trbv23	1.9215	4.10515	2.62358
	Trbv24	0.458303	0.628832	0.429972
	Trbv25	0	0	0
	Trbv26	1.77132	1.59721	1.87432
	Trbv27	0	0	0
	Trbv28	0	0	0
	Trbv29	4.13861	4.09086	4.77738
	Trbv30	0.235159	0.317	0.506701
	Trbv31	5.37191	8.77112	5.62988
Jbeta2-1
	Trbv1	8.99258	6.74969	6.24268
	Trbv2	1.25272	2.29117	1.89562
	Trbv3	2.93671	4.2109	5.60644
	Trbv4	3.46029	4.22543	4.61939
	Trbv5	7.86824	7.45657	7.67714
	Trbv6	0	0	0
	Trbv7	0	0	0
	Trbv8	0	0.002214	0
	Trbv9	0.005046	0.000316	0
	Trbv10	0.004324	0.003159	0.032863
	Trbv11	0	0	0
	Trbv12-1	7.21051	8.98306	9.72341
	Trbv13-1	11.4497	8.44328	8.49041
	Trbv12-2	2.48091	2.82053	2.8071
	Trbv13-2	12.1255	9.91671	9.01435
	Trbv12-3	0	0	0
	Trbv13-3	7.38576	5.00589	5.13945
	Trbv14	2.50976	1.79876	2.01407
	Trbv15	7.05906	6.21591	7.81048
	Trbv16	5.40103	5.34606	5.59139
	Trbv17	3.3276	3.54067	3.08801
	Trbv18	0	0	0
	Trbv19	2.07632	2.13293	2.5461
	Trbv20	1.04063	1.52808	1.98769
	Trbv21	0.039678	0.051513	0.070173
	Trbv22	0.020938	0.044564	0.002918
	Trbv23	2.09724	4.84165	2.99561
	Trbv24	0.457499	0.468805	0.682211
	Trbv25	0	0	0
	Trbv26	1.73159	1.6102	1.57977
	Trbv27	0	0	0
	Trbv28	0	0	0
	Trbv29	3.70189	3.64395	4.47231
	Trbv30	0.316166	0.41	0.753794
	Trbv31	5.04837	8.25756	5.15661
Jbeta2-7
	Trbv1	10.0475	7.72212	6.96726
	Trbv2	1.36864	2.375	1.80683
	Trbv3	2.60994	3.68608	4.84456
	Trbv4	4.1759	4.37799	5.19509
	Trbv5	7.72904	7.02678	7.74572
	Trbv6	0	0	0
	Trbv7	0	0	0
	Trbv8	0	0	0
	Trbv9	0.004827	0	0
	Trbv10	0.001813	0.007157	0.005312
	Trbv11	0	0	0
	Trbv12-1	6.83352	9.4496	10.2152
	Trbv13-1	12.0027	7.8235	8.52557
	Trbv12-2	2.83624	3.21927	2.75594
	Trbv13-2	12.7075	10.6037	9.67086
	Trbv12-3	0	0	0
	Trbv13-3	6.50826	4.38057	4.85657
	Trbv14	2.61899	1.98867	1.82347
	Trbv15	6.93973	6.18451	7.89384
	Trbv16	5.33755	4.95849	6.06979
	Trbv17	2.67934	3.08495	2.94333
	Trbv18	0	0	0
	Trbv19	1.62812	1.70944	2.4254
	Trbv20	0.918457	1.52157	1.7181
	Trbv21	0.039858	0.064433	0.065979
	Trbv22	0.01752	0.045784	0.009912
	Trbv23	2.10425	4.73368	2.53966
	Trbv24	0.672762	0.709857	0.686896
	Trbv25	0	0	0
	Trbv26	1.63114	1.50668	1.54284
	Trbv27	0	0	0
	Trbv28	0	0	0
	Trbv29	3.88745	4.26114	4.43996
	Trbv30	0.395072	0.439	0.736458
	Trbv31	4.30384	8.11963	4.5154
Part 2 | Relative utilization of TrbV segments in total thymocytes in methods validation
		total thymocytes
	Trbv1	10.0887	7.87676	7.18121
	Trbv2	1.41703	2.43412	2.01558
	Trbv3	2.71316	3.86389	4.97934
	Trbv4	3.93406	4.40645	5.06026
	Trbv5	7.89768	7.24533	7.66784
	Trbv6
	Trbv7
	Trbv8
	Trbv9
	Trbv10	0.001309	0.002625	0.005744
	Trbv11
	Trbv12-1	6.33275	8.06818	8.54194
	Trbv13-1	11.9755	8.36662	8.81811
	Trbv12-2	2.86864	3.11679	2.91879
	Trbv13-2	12.1575	10.5321	9.3845
	Trbv12-3
	Trbv13-3	6.21619	4.35647	4.67467
	Trbv14	2.44698	1.82516	1.71268
	Trbv15	6.63055	5.56663	7.55077
	Trbv16	5.80024	5.50053	6.32302
	Trbv17	2.37375	2.48014	2.3587
	Trbv18
	Trbv19	2.04074	2.07385	2.78606
	Trbv20	1.04965	1.44941	1.76689
	Trbv21	0.042986	0.06	0.067658
	Trbv22	0.020598	0.035352	0.01389
	Trbv23	2.04233	4.54656	2.8193
	Trbv24	0.570531	0.652533	0.592316
	Trbv25
	Trbv26	1.63947	1.45691	1.6961
	Trbv27
	Trbv28
	Trbv29	4.19735	4.41211	5.1391
	Trbv30	0.290226	0.326897	0.589183
	Trbv31	5.25045	9.34346	5.33635
Part 3 | Relative utilization of TraV segments in total thymocytes
		total thymocytes
Jα9 bait
	1	1.86787	1.94485	0.468152
	2	0	0	0
	3-1	5.57126	3.34831	4.30532
	4-1	0	0	0
	5-1	1.60966	1.01213	1.14071
	6-1	0.807579	0.463877	0.563833
	7-1	0.70564	0.974714	0.981348
	6-2	0.737381	0.313069	0.507605
	7d-2	0	0	0
	4d-2	0.428511	0.0992658	0.107485
	6d-3	0.359534	0.146226	0
	7d-3	3.64784	0.786491	1.73592
	6d-4	0	0	0
	7d-4	0	0.10232	0.201302
	8d-1	0.0714185	0.250074	0
	9d-1	0.200826	0.0038179	0
	6d-5	0.930883	0.440588	0.127678
	10d	0.0482228	0	0.322146
	6d-6	0.0732498	0	0.151909
	11d	0.421186	0.309633	0.735623
	7d-5	1.24586	2.8035	4.74582
	12d-1	0.1465	0.136681	0.363462
	13d-1	1.5651	1.1217	1.85459
	14d-1	0	0	0
	15d-1-dv6d-1	0.929052	1.1553	1.03882
	3d-2	0	0	0
	9d-2	0.272245	0.219912	0
	4d-3	0.228906	0.555889	0.218388
	5d-2	0	0	0
	12d-2	0	0	0
	9d-3	1.78363	1.28473	1.00527
	5d-3	0	0	0
	12d-3	0.0006104	0	0
	13d-2	2.73405	2.19759	1.40228
	14d-2	3.80594	5.83263	5.0863
	15d-2-dv6d-2	0.511528	1.00029	1.26777
	3d-3	1.86115	5.06332	4.25375
	9d-4	0.217308	0.219148	0.330223
	4d-4	0.269193	0.870103	0.835653
	5d-4	0.167864	0.0706314	1.04752
	6d-7	0.504203	2.35413	1.70579
	7d-6	0.26492	0.156535	0.698345
	13d-3	0.48528	0.23862	0.217456
	8d-2	0.0946143	1.22899	0.54364
	16d-dv11	1.74945	1.92881	2.12175
	13d-4	0	0.448605	0.287974
	14d-3-dv8	2.82439	2.67827	4.1034
	15d-3	0	0	0
	7n-4	0.766071	0.837269	1.81887
	9n-1	0	0.0026725	0
	6n-5	0	0	0.0130474
	10n	0	0	0
	6n-6	1.67925	0	0
	11n	0	2.60993	2.15841
	7n-5	0	0.219912	0.475608
	12n-1	0	0	0
	13n-1	0	0	0
	14n-1	0.0848477	0.127137	0.0978553
	15n-1	0	0.334449	0.0981659
	3n-2	0	0	0
	9n-2	0	0	0
	4n-3	0	0	0
	5n-2	0	0	0
	12n-2	2.38977	0	0
	9n-3	0	3.61709	3.18635
	5n-3	0	0	0
	12n-3	0	0	0
	13n-2	0	0	0.0860505
	14n-2	0	0	0
	15n-2	0	0	0
	3n-3	0	0	0
	9n-4	0	0	0.345755
	4n-4	0	0	0
	5n-4	0	0	0
	6n-7	0	0.254655	0
	7n-6	0	0.0015272	0
	13n-3	0.0079354	0.460059	0.41969
	8n-2	0.636052	1.5642	0.934751
	16n	0.67634	0.244347	0.880387
	13n-4	1.35146	1.13888	0.698966
	14n-3	1.1665	2.90772	1.59737
	15n-3	0	0	0
	7-2	4.73987	0.279471	0.0031065
	4-2	0.0701977	0.883848	0.753951
	6-3	0.582336	1.38972	1.07548
	7-3	0.678781	0.325668	0.341717
	6-4	0.859464	4.13251	3.81418
	7-4	4.01348	2.34496	1.5806
	8-1	2.88421	0.217239	0.17148
	9-1	0.463915	0.628047	0.847458
	6-5	0.95652	0.984259	1.52872
	10	1.65667	4.38335	5.7455
	6-6	8.15392	0.802908	0.428389
	11	0	0	0
	7-5	1.12927	9.73989	5.59142
	12-1	5.78429	0.814743	0.937857
	13-1	1.30568	0.0003818	0.388315
	14-1	0	0	0
	15-1-dv6-1	0	0	0
	3-2	0	0	0
	9-2	0.0280791	2.12162	4.55664
	4-3	3.70583	0.884611	2.23793
	5-2	0	0	0
	12-2	2.71757	2.62673	0.780667
	12-3	1.50834	0.185551	0.273373
	13-2	0.401653	1.60352	1.11555
	14-2	0	0	0
	15-2-dv6-2	0.744706	0	0.498596
	3-3	0	0	0
	9-4	0.629338	2.21897	3.86886
	4-4-dv10	2.11631	0.905991	0.869825
	5-4	0.48589	3.11504	1.45727
	6-7-dv9	0.399822	0	0
	7-6	0	1.30076	1.74648
	13-3	3.12166	0.0679589	0.455415
	8-2	0.79476	0.834978	0.622235
	16	0.612246	0.273363	0.283314
	13-4-dv7	0.357093	0.0618502	0.555756
	14-3	0.678781	0	0.11929
	15-3	0	0	0
	3-4	0.0488332	0.158443	0.0015533
	12-4	0	0	0
	13-5	0	0	0
	17	0.223412	0	0
	18	0	0.13859	0.0605771
	19	0	0.0473422	0
	20	0	0	0
	21-dv12	0	0.444787	0
	dv1	0.139785	0.0022907	0
	22	0	0	0
	dv2-1	0.0476124	0	0
	dv2-2	0.0585998	0	0
	23	0	0	0
	dv3	0	0	0
	dv4
	dv5	0	0	0
Jα18 bait
	1	3.18953	2.2665	2.14977
	2	0	0	0
	3-1	3.39636	3.27257	3.23785
	4-1	0	0	0
	5-1	1.0568	0.564224	1.61779
	6-1	0.407032	0.524736	0.653699
	7-1	1.04392	1.27537	1.70433
	6-2	0.315713	0.637865	0.282872
	7d-2	0	0	0.256486
	4d-2	0.161954	0.127004	0
	6d-3	0.012488	0.0729293	0
	7d-3	1.26402	1.17576	0.55014
	6d-4	0	0	0
	7d-4	0	0	0.256202
	8d-1	0.0476107	0	0
	9d-1	0.0167808	0	0
	6d-5	0.411325	0.159733	0
	10d	0.0167808	0	0
	6d-6	0.0960019	0	0
	11d	34.8381	29.3734	19.99
	7d-5	1.43652	2.18468	3.84105
	12d-1	0.259127	0.32836	0.468995
	13d-1	0.151418	0.358955	0.383594
	14d-1	0	0	0
	15d-1-dv6d-1	0.852309	0.268593	0.653415
	3d-2	0	0	0
	9d-2	0.0655623	0.0024903	0.0014186
	4d-3	0	0.36856	0.257053
	5d-2	0	0	0
	12d-2	0.0593182	0.0551417	0
	9d-3	0.0706355	0.507304	0.0139024
	5d-3	0	0	0
	12d-3	0	0	0
	13d-2	1.08802	1.30134	1.75965
	14d-2	1.61642	3.729	2.4647
	15d-2-dv6d-2	0.0362934	0.0786214	0.91444
	3d-3	1.96492	3.84533	3.23388
	9d-4	0.214248	0.0722178	0.230383
	4d-4	0.0546352	0	0.274928
	5d-4	0.304786	0.0473151	0.51666
	6d-7	0.391422	1.8026	0.503609
	7d-6	0.283323	0.51264	0.659941
	13d-3	0	0	0
	8d-2	0.0417569	0.504102	0.803221
	16d-dv11	1.24802	0.776609	2.42016
	13d-4	0	0.06617	0
	14d-3-dv8	2.86132	1.68058	4.45389
	15d-3	0	0	0
	7n-4	0.829284	0.275353	1.91769
	9n-1	0	0.248315	0
	6n-5	0.0007805	0	0.0005674
	10n	0	0	0
	6n-6	1.24959	0	0
	11n	0	0.717909	2.15828
	7n-5	0	0.324091	0.151508
	12n-1	0	0	0
	13n-1	0	0	0
	14n-1	0	0.0974763	0
	15n-1	0	0.0149416	0
	3n-2	0	0	0
	9n-2	0	0	0
	4n-3	0	0	0
	5n-2	0	0	0
	12n-2	1.69369	0	0
	9n-3	0	1.81647	2.73396
	5n-3	0	0	0
	12n-3	0	0	0
	13n-2	0	0	0
	14n-2	0	0	0
	15n-2	0	0	0
	3n-3	0	0.059055	0
	9n-4	0	0.0640355	0.0868193
	4n-4	0	0.0053363	0
	5n-4	0	0	0
	6n-7	0	0.0715063	0
	7n-6	0	0	0.461618
	13n-3	0.0011708	0.202779	0.0397213
	8n-2	0.177564	1.01461	0.449701
	16n	0.360983	0.0974763	0.0005674
	13n-4	0.0967824	1.53294	0.336496
	14n-3	0.602158	2.12954	1.69525
	15n-3	0	0	0
	7-2	1.59027	0.318043	0.149238
	4-2	0.126051	0.0729293	0.241165
	6-3	0.146735	1.23019	1.44812
	7-3	0.500693	0.123091	0.583619
	6-4	0.339909	3.93996	4.02632
	7-4	2.2217	1.05587	0.763783
	8-1	0.967433	0.113129	0.151508
	9-1	0.144393	0.626125	0.517795
	6-5	0.631427	0.277487	1.01743
	10	1.07631	2.45078	5.18646
	6-6	5.41084	0.693362	0.156899
	11	0	0	0
	7-5	0.569767	6.65187	3.21913
	12-1	3.15674	1.74248	1.15929
	13-1	1.353	0.064747	0.207969
	14-1	0	0	0
	15-1-dv6-1	0	0	0
	3-2	0	0	0
	9-2	0.147905	1.00393	1.89527
	4-3	1.6211	2.43833	3.79991
	5-2	0	0	0
	12-2	3.79871	0.911439	1.80647
	12-3	0.773088	0.401289	0.418492
	13-2	0.21737	0.225547	0.112638
	14-2	0	0	0
	15-2-dv6-2	0.323128	0.172184	0.110085
	3-3	0	0	0
	9-4	0.276298	3.04169	2.17077
	4-4-dv10	2.26268	0.532918	0.969483
	5-4	0.802747	1.37356	0.269253
	6-7-dv9	0.318055	0	0
	7-6	0.0362934	2.61478	2.52344
	13-3	3.98876	0.1206	0.335077
	8-2	0.482351	0.861634	0.285426
	16	0.151418	0.309861	0.893729
	13-4-dv7	1.27027	0	0.155764
	14-3	0.705965	0	0
	15-3	0	0	0
	3-4	0	0.0181434	0.250811
	12-4	0	0	0
	13-5	0	0	0
	17	0.0343421	0	0
	18	0	0.001423	0.0388701
	19	0.0628305	0	0.152643
	20	0	0	0
	21-dv12	0.0768795	0	0.281737
	dv1	0.0390252	0	0
	22	0	0	0
	dv2-1	0.0409764	0	0.115192
	dv2-2	0.0464399	0	0
	23	0.001561	0	0
	dv3	0	0	0
	dv4
	dv5	0	0	0
Jα45 bait
	1	0.400578	0.194844	1.21623
	2	0	0	0
	3-1	6.19952	2.35705	5.3485
	4-1	0	0	0
	5-1	0.0587658	0.0273029	0.151534
	6-1	0.25555	0.0843908	0.358741
	7-1	0.316473	0.206323	0.372576
	6-2	0.197863	0	0.0342599
	7d-2	0	0.422885	0.158452
	4d-2	0.153654	0	0.0003294
	6d-3	0	0.164748	0
	7d-3	0.997941	0.288852	0.738893
	6d-4	0	0	0
	7d-4	0.0749399	0	0
	8d-1	0	0.343458	0.206218
	9d-1	0.0620006	0.060811	0.0652256
	6d-5	0.0167132	0.0874934	0.136051
	10d	0	0	0
	6d-6	0	0.152028	0.197983
	11d	0	0	0
	7d-5	1.15968	2.33657	2.48615
	12d-1	0.0760182	0.001241	0.608113
	13d-1	0.858843	1.00369	0.326787
	14d-1	0	0	0
	15d-1-dv6d-1	0.796304	0.645031	0.66675
	3d-2	0	0	0
	9d-2	0.17468	0.0003103	0
	4d-3	0	0.312122	0
	5d-2	0	0	0
	12d-2	0.0005391	0.145512	0
	9d-3	0.0140175	0.0279234	0.287256
	5d-3	0	0	0
	12d-3	0	0	0
	13d-2	1.3198	0.788371	1.3671
	14d-2	3.64833	3.78859	2.35471
	15d-2-dv6d-2	0.035583	0	0.311963
	3d-3	1.8735	2.26056	2.33198
	9d-4	0.196245	0	0.110027
	4d-4	0.285203	0.0062052	0.0368953
	5d-4	0.619467	0.170643	2.02858
	6d-7	0.0005391	0.811641	0.092897
	7d-6	0.0598441	0.0055847	0.150875
	13d-3	0	0	0
	8d-2	0.0431309	0.293816	0.169982
	16d-dv11	1.51012	0.939468	1.77558
	13d-4	0.0711659	0.268996	0
	14d-3-dv8	6.38391	5.61788	7.89921
	15d-3	0	0	0
	7n-4	0.850756	0.291334	0.916781
	9n-1	0	0	0
	6n-5	0	0	0.0009883
	10n	0	0	0
	6n-6	1.46645	0	0
	11n	0	0.331668	1.04954
	7n-5	0	0	0
	12n-1	0	0	0
	13n-1	0.0005391	0.0887344	0
	14n-1	0.0641572	0.0021718	0
	15n-1	0	0.339114	0.305704
	3n-2	0	0	0
	9n-2	0	0	0
	4n-3	0	0	0
	5n-2	0	0	0
	12n-2	3.26555	0	0
	9n-3	0	0.876796	4.36023
	5n-3	0	0	0
	12n-3	0	0	0
	13n-2	0	0	0
	14n-2	0	0	0
	15n-2	0	0	0
	3n-3	0	0.0062052	0
	9n-4	0	0	0
	4n-4	0	0	0
	5n-4	0	0	0
	6n-7	0	0.0744625	0
	7n-6	0	0.124414	0
	13n-3	0	0.0766343	0.34787
	8n-2	0.197863	0.844529	1.25543
	16n	0.845365	0	0.196006
	13n-4	0.543988	1.09925	0.287256
	14n-3	0.301377	1.20567	0.53004
	15n-3	0	0	0
	7-2	1.42817	0.247278	0.145275
	4-2	0.0075479	0.370761	0
	6-3	0.251777	0.551022	0.259914
	7-3	0.15581	0.219975	0.663456
	6-4	0	2.15072	3.54919
	7-4	2.12635	1.00897	0.872639
	8-1	1.13704	0.168161	0.13111
	9-1	0.0857226	0.812572	0.892734
	6-5	0.535362	1.63011	2.59123
	10	0.970984	4.73116	5.55241
	6-6	6.38768	3.01821	0.288244
	11	0	0	0
	7-5	1.06425	5.38147	1.73638
	12-1	3.24937	4.22357	1.12267
	13-1	2.1366	0.179641	0.124192
	14-1	0	0	0
	15-1-dv6-1	0	0	0
	3-2	0	0	0
	9-2	0.188698	2.32013	2.0299
	4-3	2.21261	3.38556	3.9356
	5-2	0	0	0
	12-2	4.67808	1.7933	1.15957
	12-3	1.74896	1.50849	0.753388
	13-2	1.60285	0.319568	0
	14-2	0	0	0
	15-2-dv6-2	0.164976	0.144892	0.99749
	3-3	0	0	0
	9-4	0.957505	4.25274	4.68405
	4-4-dv10	3.5831	3.07902	4.10657
	5-4	3.54697	3.78766	1.66457
	6-7-dv9	1.75489	0.420713	0.3874
	7-6	0.231828	1.9354	1.68895
	13-3	3.0321	1.03689	0.676962
	8-2	0.546684	2.6248	1.46527
	16	1.72793	0.646272	2.82941
	13-4-dv7	2.28216	2.48239	1.10686
	14-3	1.70097	0.915578	0.44999
	15-3	0	0	0
	3-4	0.532666	0.975148	1.92778
	12-4	0	0	0
	13-5	0	0	0
	17	1.79586	0.40489	0.0003294
	18	0.0447483	1.55596	1.14639
	19	1.79371	6.54401	4.4887
	20	0	0	0
	21-dv12	5.88629	4.27973	4.47355
	dv1	4.50879	0.198256	0.444061
	22	0	0	0
	dv2-1	0.139636	1.51965	0.191724
	dv2-2	0.390873	0	0.22236
	23	0.0134784	0	0
	dv3	0	0	0
	dv4
	dv5	0	0	0
Jα56 bait
	1	0.0005029	0.0769259	0.147103
	2	0	0	0
	3-1	2.4028	1.13384	2.74666
	4-1	0	0	0
	5-1	0	0.0004092	0.0008142
	6-1	0	0	0
	7-1	0	0.0405089	0
	6-2	0.267034	0	0.287965
	7d-2	0	0	0
	4d-2	0	0.0932931	0
	6d-3	0	0	0
	7d-3	0.118179	0.164081	0.137061
	6d-4	0	0	0
	7d-4	0	0.208273	0
	8d-1	0	0.0621954	0
	9d-1	0.0331907	0.0008184	0
	6d-5	0.274075	0.237734	0
	10d	0	0.0548302	0
	6d-6	0.0663814	0	0
	11d	0.336936	1.23613	0.625597
	7d-5	2.05279	2.1216	2.84952
	12d-1	0.195121	0.11007	0.029855
	13d-1	0.912241	0.252055	0.200028
	14d-1	0	0	0
	15d-1-dv6d-1	1.49911	1.26764	1.6214
	3d-2	0	0	0
	9d-2	0.0025144	0.0192315	0.0648667
	4d-3	0	0.360079	0
	5d-2	0	0	0
	12d-2	0	0	0.118334
	9d-3	0.239375	0	0.439411
	5d-3	0	0	0
	12d-3	0	0	0
	13d-2	1.42217	0.514749	1.13367
	14d-2	1.11742	2.34624	1.27454
	15d-2-dv6d-2	0.307768	0.281925	0.26978
	3d-3	0.358057	0.403452	0.427469
	9d-4	0.135277	0.129301	0.001357
	4d-4	0.404826	0	0.225812
	5d-4	0.738241	0	0.756687
	6d-7	0.0296705	0.312205	0.197585
	7d-6	0	0.0691515	0
	13d-3	0	0	0
	8d-2	0.0789536	0.161217	0.0002714
	16d-dv11	0.310283	0.722612	0.769172
	13d-4	0	0.088383	0.11562
	14d-3-dv8	6.74374	3.96578	5.14075
	15d-3	0	0	0
	7n-4	0.204173	0.297474	0.74366
	9n-1	0	0	0
	6n-5	0	0	0.0048854
	10n	0	0	0
	6n-6	0.364092	0	0
	11n	0	0.448462	0.67825
	7n-5	0	0.29461	0
	12n-1	0	0	0
	13n-1	0	0	0
	14n-1	0.0719131	0.165309	0
	15n-1	0	0.15999	0.0895649
	3n-2	0	0	0
	9n-2	0	0	0
	4n-3	0	0	0
	5n-2	0	0	0
	12n-2	2.62659	0	0
	9n-3	0	0.224231	2.92959
	5n-3	0	0	0
	12n-3	0	0	0
	13n-2	0	0	0.203557
	14n-2	0	0	0
	15n-2	0	0	0
	3n-3	0	0.0008184	0
	9n-4	0	0	0
	4n-4	0	0	0
	5n-4	0.0005029	0	0
	6n-7	0	0	0
	7n-6	0	0.095339	0.0056996
	13n-3	0	0	0.505906
	8n-2	0.121196	0.331845	0.521919
	16n	0.443045	0	0.007328
	13n-4	0.0864969	0.38913	0.459766
	14n-3	0.31682	0.0581036	0.0002714
	15n-3	0	0	0
	7-2	0.0010058	0.0531934	0.105849
	4-2	0	0.0004092	0.255667
	6-3	0.0412369	0.307295	0.219027
	7-3	0.0412369	0.115798	0.0005428
	6-4	0.0774449	0.865826	1.06229
	7-4	0.909223	0.76394	0.663594
	8-1	1.14156	0.217275	0.0512962
	9-1	0.0191098	0.624	0.680693
	6-5	0.641687	1.80776	1.9707
	10	0.780987	4.83119	3.41324
	6-6	5.96024	2.38348	0.596013
	11	0	0	0
	7-5	0.776461	4.44493	2.03937
	12-1	2.16192	2.83685	1.24631
	13-1	1.31204	0.2897	0.339532
	14-1	0	0	0
	15-1-dv6-1	0	0	0
	3-2	0	0	0
	9-2	0.338947	2.99152	2.29422
	4-3	2.04475	3.85161	3.37714
	5-2	0	0	0
	12-2	4.10307	2.11628	0.58
	12-3	1.12848	0.879738	0.369659
	13-2	1.0958	0.705427	0.462752
	14-2	0	0	0
	15-2-dv6-2	0.535577	0.0229141	0.0890221
	3-3	0	0	0
	9-4	0.74327	3.33155	3.4724
	4-4-dv10	3.23257	3.30331	3.23709
	5-4	2.37615	4.23502	3.41595
	6-7-dv9	2.07291	0.598631	0.601985
	7-6	0.596426	1.37035	1.86675
	13-3	4.72364	0.61418	0.837024
	8-2	0.601455	3.37615	2.1368
	16	2.1936	2.496	2.47606
	13-4-dv7	2.14532	2.66499	2.01168
	14-3	1.38043	1.74925	0.607413
	15-3	0	0	0
	3-4	0.431982	2.19607	4.75942
	12-4	0	0	0
	13-5	0	0	0
	17	2.9771	0.30975	0.304249
	18	0.247924	7.02972	9.7908
	19	8.69646	10.3973	8.82947
	20	0	0	0
	21-dv12	12.2338	4.21497	6.80015
	dv1	4.81969	0.0744708	0.84381
	22	0	0	0
	dv2-1	1.20492	3.02671	2.11183
	dv2-2	1.93009	0.0024551	0.348489
	23	0	0	0
	dv3	0	0	0
	dv4
	dv5	0	0	0
Part 4 | Relative utilization of TraJ segments in total thymocytes in methods validation
		total thymocytes
Vα1
	Traj61	0	0	0
	Traj60	0	0	0
	Traj59	0	0	0
	Traj58	0	0	0
	Traj57	0	0.167852	0
	Traj56	0.147151	0.000631022	0.344771
	Traj55	0	0	0
	Traj54	0	0	0
	Traj53	0.000762439	0	0
	Traj52	0.074719	0.00126204	0
	Traj51	0	0	0
	Traj50	0	0	0
	Traj49	0	0	0
	Traj48	0.0724317	0	0.269074
	Traj47	0.269903	0	0
	Traj46	0	0	0
	Traj45	0.487199	0.477684	2.34851
	Traj44	0.234831	0.00378613	0
	Traj43	0.218058	0.793826	0.829485
	Traj42	0.232544	0.375458	0
	Traj41	0	0	0
	Traj40	0.732704	2.12844	1.00314
	Traj39	0.72508	0.991967	3.68625
	Traj38	1.03539	0.800767	2.74163
	Traj37	0.394181	3.26049	2.34469
	Traj36	0	0	0
	Traj35	0.30955	1.02983	0.456089
	Traj34	2.51071	2.02937	3.20408
	Traj33	1.00489	2.59413	3.33957
	Traj32	3.7878	3.48703	4.90821
	Traj31	4.43892	4.18494	5.08505
	Traj30	3.68334	3.09958	1.98084
	Traj29	0.000762439	0	0
	Traj28	1.40975	0.992598	3.11502
	Traj27	4.6059	4.72825	4.77844
	Traj26	6.9199	6.14742	5.81594
	Traj25	0	0	0
	Traj24	3.38523	3.84987	1.83772
	Traj23	7.69072	7.98937	6.15689
	Traj22	9.86368	4.9977	5.63019
	Traj21	7.22792	4.01456	6.97747
	Traj20	0	0	0
	Traj19	0	0	0
	Traj18	4.94594	5.28923	4.81979
	Traj17	6.44109	8.17742	5.98641
	Traj16	3.85947	3.20875	4.29246
	Traj15	4.57311	6.33042	5.4559
	Traj14	0	0	0
	Traj13	1.90152	3.18856	1.7582
	Traj12	4.98102	4.53705	2.04127
	Traj11	2.57857	1.70313	2.94772
	Traj9	3.96163	2.00476	0.958615
	Traj8	0	0	0
	Traj7	2.32391	2.31207	1.6965
	Traj6	1.62247	1.42359	0.817399
	Traj5	0.223395	1.59144	0.198466
	Traj4	0.77845	0.953475	2.17422
	Traj3	0	0	0
	Traj2	0.345385	1.13332	0
	Traj1	0	0	0
Vα17
	Traj61	0	0	0
	Traj60	0	0	0
	Traj59	0	0	0
	Traj58	5.81158	9.68394	8.02886
	Traj57	5.95742	9.27107	10.369
	Traj56	7.13979	8.03247	12.2975
	Traj55	0	0	0
	Traj54	0	0	0
	Traj53	4.47165	6.91583	7.82199
	Traj52	6.40406	6.56902	5.31003
	Traj51	0	0	0
	Traj50	3.80754	5.83602	6.88369
	Traj49	6.45615	6.18537	7.34793
	Traj48	4.63051	2.65886	2.42079
	Traj47	4.71124	2.19645	2.22864
	Traj46	0	0	0
	Traj45	4.16954	4.50596	4.10384
	Traj44	2.45068	0.861302	0.333806
	Traj43	2.89342	2.45433	1.16902
	Traj42	5.23602	2.42765	4.2455
	Traj41	0	0	0
	Traj40	5.30764	4.4183	3.56457
	Traj39	2.46631	2.66394	1.86819
	Traj38	0.385442	0.649153	0.142358
	Traj37	8.13595	4.25824	3.84648
	Traj36	0	0	0
	Traj35	1.21883	1.62987	0.883603
	Traj34	2.71502	2.06306	2.39414
	Traj33	1.59776	0.984527	1.25458
	Traj32	3.19292	2.51404	2.13888
	Traj31	2.1603	1.96651	2.74969
	Traj30	1.91549	1.08997	1.15219
	Traj29	0	0	0
	Traj28	0.250016	0.49925	0
	Traj27	0.66671	1.13697	0.00210382
	Traj26	1.14851	1.42788	1.90185
	Traj25	0	0	0
	Traj24	0	0.537361	0
	Traj23	1.27873	0.762214	0.814177
	Traj22	0	0.868925	0.634651
	Traj21	0.12631	1.16238	0.914459
	Traj20	0	0	0
	Traj19	0	0	0
	Traj18	0.0677127	0.116873	0.619925
	Traj17	0.0104173	0.184202	0.309962
	Traj16	0.849014	0	0
	Traj15	0.821668	0.484006	0.918666
	Traj14	0	0	0
	Traj13	0	0	0
	Traj12	0.339866	0	0.335909
	Traj11	0	0	0
	Traj9	0.55863	0.49798	0.00350636
	Traj8	0	0	0
	Traj7	0	0	0
	Traj6	0.647178	0.537361	0.288924
	Traj5	0	0	0.295236
	Traj4	0	1.12427	0
	Traj3	0	0	0
	Traj2	0	0.824462	0.405335
	Traj1	0	0	0
Part 5 | Relative utilization of TraV segments in Wapl-deficient preselection DP thymocytes
		Wapl f/-				Cd4creWaplf/-					Average-WT	Average-KO	Average diff	SE of diff	Adjusted P Value
	Trav1	1.25927	3.01035	2.10616	2.38701	1.00945	0.965714	1.63162	1.19864		2.191	1.201	0.9893	0.2725	0.0401	*
	Trav2										0	0	0	0.2725	>0.9999
	Trav3-1	3.43963	2.64988	2.5329	3.50416	2.95177	2.93382	2.29988	4.52312		3.032	3.177	-0.1455	0.2725	>0.9999
	Trav4-1	0.00273	0.000364	0.002495	0.000176	1.19295		0.002474	0.000122		0.001441	0.2989	-0.2974	0.2725	>0.9999
	Trav5-1	0.54614	0.6579	0.410126	0.603756	0.603176	1.05743	0.997758	0.695855		0.5545	0.8386	-0.2841	0.2725	>0.9999
	Trav6-1	0.22595	0.349634	0.202632	0.253811	0.342809	0.675787	0.615694	0.268388		0.258	0.4757	-0.2177	0.2725	>0.9999
	Trav7-1	0.271863	0.360319	0.337952	0.152387	0.573738	0.626172	0.612163	0.406966		0.2806	0.5548	-0.2741	0.2725	>0.9999
	Trav6-2	0.206325	0.202622	0.181714	0.37229	0.019671	0.419889	0.428835	0.272087		0.2407	0.2851	-0.04438	0.2725	>0.9999
	Trav7d-2	0.011785	0.018488	0.035045	0.079229	0.191621	0.046145	0.077474	0.085332		0.03614	0.1001	-0.06401	0.2725	>0.9999
	Trav4d-2	0.081996	0.129211	0.054054	0.09573	0.267899	0.240389	0.223321	0.15298		0.09025	0.2211	-0.1309	0.2725	>0.9999
	Trav6d-3	0.11366	0.133671	0.08745	0.046076		0.14505	0.160065	0.062456		0.09521	0.09189	0.003321	0.2725	>0.9999
	Trav7d-3	0.47041	0.539819	0.461966	0.558183	0.903144	1.01073	1.02754	0.698231		0.5076	0.9099	-0.4023	0.2725	>0.9999
	Trav6d-4										0	0	0	0.2725	>0.9999
	Trav7d-4	0.023515	0.038255	0.051906	0.036176	0.019308	0.010563	0.176965	0.073134		0.03746	0.06999	-0.03253	0.2725	>0.9999
	Trav8d-1	0.050316	0.032933	0.032202	0.04658	0.038165	0.053584	0.026133	0.052757		0.04051	0.04266	-0.002152	0.2725	>0.9999
	Trav9d-1	0.01191	0.020482	0.046654	0.001335	0.005576	0.024328	0.034498	0.035441		0.0201	0.02496	-0.004866	0.2725	>0.9999
	Trav6d-5	0.24421	0.265254	0.335326	0.133468	0.723783	0.436242	0.678308	0.182861		0.2446	0.5053	-0.2607	0.2725	>0.9999
	Trav10d	0.002746	0.021183	0.037172	0.07598	0.028173	0.028546	0.10642	0.052977		0.03427	0.05403	-0.01976	0.2725	>0.9999
	Trav6d-6	0.039626	0.053307	0.041381	0.182492	0.024277	0.034278	0.109782	0.094712		0.0792	0.06576	0.01344	0.2725	>0.9999
	Trav11d	0.904851	1.29731	1.37952	1.30463	0.985136	1.41888	1.64529	1.17454		1.222	1.306	-0.08438	0.2725	>0.9999
	Trav7d-5	1.6796	2.65876	2.01146	3.08387	2.50465	3.41753	3.49263	3.41432		2.358	3.207	-0.8489	0.2725	0.2284
	Trav12d-1	0.10892	0.102719	0.106546	0.139212	0.109335	0.098924	0.069166	0.288717		0.1143	0.1415	-0.02719	0.2725	>0.9999
	Trav13d-1	0.684092	0.789132	1.10354	1.58083	0.646691	0.716028	1.09612	1.00522		1.039	0.866	0.1734	0.2725	>0.9999
	Trav14d-1										0	0	0	0.2725	>0.9999
	Trav15d-1-dv6d-1	1.13183	1.45381	1.19603	1.13231	1.59815	1.70264	1.48362	1.19102		1.228	1.494	-0.2654	0.2725	>0.9999
	Trav3d-2					0.020572					0	0.005143	-0.005143	0.2725	>0.9999
	Trav9d-2	0.027882	0.044831	0.056311	0.015544	0.364835	0.010237	0.019411	0.026378		0.03614	0.1052	-0.06907	0.2725	>0.9999
	Trav4d-3	0.638464	0.78327	0.581163	0.254491		0.350393	0.373586	0.162434		0.5643	0.2216	0.3427	0.2725	>0.9999
	Trav5d-2		0.000889								0.0002223	0	0.0002223	0.2725	>0.9999
	Trav12d-2	0.078026	0.072091	0.080463	0.099635	0.064884	0.075094	0.089219	0.118494		0.08255	0.08692	-0.004369	0.2725	>0.9999
	Trav9d-3	0.466995	0.473724	0.655138	0.243054	0.237682	0.363583	0.611408	0.224596		0.4597	0.3593	0.1004	0.2725	>0.9999
	Trav5d-3										0	0	0	0.2725	>0.9999
	Trav12d-3	7.53e-05	0.004285		0.015392	0.001022	7.67e-05	0.002813			0.004938	0.0009779	0.00396	0.2725	>0.9999
	Trav13d-2	1.29286	1.49101	1.90352	2.42155	1.40883	1.12695	1.49436	2.07017		1.777	1.525	0.2522	0.2725	>0.9999
	Trav14d-2	3.18645	3.93047	3.16406	2.66493	3.53164	3.95413	2.92987	3.28919		3.236	3.426	-0.1897	0.2725	>0.9999
	Trav15d-2-dv6d-2	0.36007	0.631785	0.398277	0.492154	0.708493	0.663288	0.788316	0.478068		0.4706	0.6595	-0.189	0.2725	>0.9999
	Trav3d-3	2.93549	3.07372	3.06861	2.73406	1.69957	1.93241	2.21338	1.84999		2.953	1.924	1.029	0.2725	0.023
	Trav9d-4	0.132391	0.179324	0.21652	0.073108	0.104382	0.178925	0.19866	0.095202		0.1503	0.1443	0.006043	0.2725	>0.9999
	Trav4d-4	0.178724	0.205829	0.218603	0.91236	0.089109	0.172618	0.116674	0.420119		0.3789	0.1996	0.1792	0.2725	>0.9999
	Trav5d-4	0.339048	0.419649	0.276238	0.340195	0.170824	0.222138	0.293468	0.393667		0.3438	0.27	0.07376	0.2725	>0.9999
	Trav6d-7	2.45069	2.15415	1.83979	0.809097	2.96341	1.98377	1.69521	0.696369		1.813	1.835	-0.02126	0.2725	>0.9999
	Trav7d-6	0.454246	0.678206	0.565344	0.413378	0.361303	0.366555	0.461369	0.157144		0.5278	0.3366	0.1912	0.2725	>0.9999
	Trav13d-3	0.146629	0.2379	0.442263	0.220306	0.190219	0.171123	0.337539	0.328909		0.2618	0.2569	0.004827	0.2725	>0.9999
	Trav8d-2	0.431262	0.543807	0.629488	0.58534	0.567227	0.504914	0.785219	0.619046		0.5475	0.6191	-0.07163	0.2725	>0.9999
	Trav16d-dv11	0.71803	1.13553	0.92148	1.20897	0.884633	1.09746	1.23511	1.256		0.996	1.118	-0.1223	0.2725	>0.9999
	Trav13d-4	0.163756	0.212257	0.244643	0.163774	0.197301	0.193572	0.211066	0.099562		0.1961	0.1754	0.02073	0.2725	>0.9999
	Trav14d-3-dv8	3.76668	3.8788	3.29272	4.06173	3.82783	3.79537	3.01065	5.2139		3.75	3.962	-0.212	0.2725	>0.9999
	Trav15d-3										0	0	0	0.2725	>0.9999
	Trav7n-4	0.424314	0.435038	0.376816	0.219852	0.170946	0.405338	0.289163	0.473512		0.364	0.3347	0.02927	0.2725	>0.9999
	Trav9n-1	0.025429	0.025926	0.013215	0.015015	0.008572	0.000613	0.004116	0.016092		0.0199	0.007348	0.01255	0.2725	>0.9999
	Trav6n-5	0.001888	0.010686	0.001063	0.031944	0.013559	0.004103	0.000453	0.017316		0.0114	0.008858	0.002538	0.2725	>0.9999
	Trav10n	0.000181	0.000431	0.000825		0.002424	0.00023	0.002549			0.0003593	0.001301	-0.0009415	0.2725	>0.9999
	Trav6n-6	1.12044	1.07704	0.959151	1.68788	1.06356	0.604183	0.743527	1.32418		1.211	0.9339	0.2773	0.2725	>0.9999
	Trav11n	0.15611	0.358837	0.387645	0.176496	0.173474	0.295372	0.453269	0.124569		0.2698	0.2617	0.008101	0.2725	>0.9999
	Trav7n-5	0.002472	0.001132	0.002452	2.52e-05	0.003221	0.000671	0.006156	0.00818		0.00152	0.004557	-0.003037	0.2725	>0.9999
	Trav12n-1										0	0	0	0.2725	>0.9999
	Trav13n-1	0.050537	0.043996	0.069135	0.050762	0.04523	0.039991	0.073716	0.038723		0.05361	0.04942	0.004193	0.2725	>0.9999
	Trav14n-1	0.150348	0.272234	0.175182	0.169367	0.226444	0.278444	0.202229	0.105293		0.1918	0.2031	-0.01132	0.2725	>0.9999
	Trav15n-1		0.020374	0.013172	0.020028	0.00303	0.015069	0.017579	0.005756		0.01339	0.01036	0.003035	0.2725	>0.9999
	Trav3n-2										0	0	0	0.2725	>0.9999
	Trav9n-2		0.000216								5.4e-05	0	5.4e-05	0.2725	>0.9999
	Trav4n-3	0.00136	0.006333	0.015342	0.056456		0.011503	0.008421	0.006099		0.01987	0	0.01987	0.2725	>0.9999
	Trav5n-2										0	0	0	0.2725	>0.9999
	Trav12n-2	2.28878	2.17651	2.60584	3.51678	1.55726	1.43006	1.59823	3.09925		2.647	1.921	0.7258	0.2725	0.6596
	Trav9n-3	0.002225	0.012289	0.012477	0.011815	6.93e-05	0.005023	0.016371	0.014793		0.009702	0.009064	0.0006374	0.2725	>0.9999
	Trav5n-3										0	0	0	0.2725	>0.9999
	Trav12n-3										0	0	0	0.2725	>0.9999
	Trav13n-2	0.004296	0.005053	0.018727	0.078096	0.005091	0.00207	0.040937	0.071812		0.02654	0.02998	-0.003435	0.2725	>0.9999
	Trav14n-2		0.000822	6.51e-05							0.0002218	0	0.0002218	0.2725	>0.9999
	Trav15n-2		0.000162					5.66e-05			4.05e-05	1.415e-05	2.635e-05	0.2725	>0.9999
	Trav3n-3	0.002951	0.010106	0.04494	0.129992	0.000156	0.000939	0.040408	0.026672		0.047	0.01704	0.02995	0.2725	>0.9999
	Trav9n-4	0.012227	0.004501	0.031074	0.059126	0.003117	0.004563	0.019354	0.034436		0.02673	0.01537	0.01136	0.2725	>0.9999
	Trav4n-4		0.001523	0.000976							0.0006248	0	0.0006248	0.2725	>0.9999
	Trav5n-4		0.000606			0.000433					0.0001515	0.0001083	4.325e-05	0.2725	>0.9999
	Trav6n-7	0.015953	0.039576	0.030206	0.04454	0.045455	0.039608	0.045563	0.020598		0.03257	0.03781	-0.005237	0.2725	>0.9999
	Trav7n-6	0.00116		0.002322		1.73e-05			0.00169		0.0008705	0.0004268	0.0004437	0.2725	>0.9999
	Trav13n-3	0.020128	0.058764	0.029902	0.039854	0.011983	0.035984	0.017051	0.040339		0.03716	0.02634	0.01082	0.2725	>0.9999
	Trav8n-2	0.381842	0.406875	0.563196	0.516112	0.323588	0.349071	0.409538	0.405032		0.467	0.3718	0.0952	0.2725	>0.9999
	Trav16n	1.17712	1.3099	1.09764	0.471799	1.038	1.20524	1.09049	0.620198		1.014	0.9885	0.02563	0.2725	>0.9999
	Trav13n-4	0.067673	0.114981	0.103898	0.881121	0.059879	0.050133	0.045903	0.449314		0.2919	0.1513	0.1406	0.2725	>0.9999
	Trav14n-3	1.60001	1.7732	1.62516	0.516087	1.21006	1.3441	1.25422	0.511304		1.379	1.08	0.2987	0.2725	>0.9999
	Trav15n-3										0	0	0	0.2725	>0.9999
	Trav7-2	2.00332	1.99232	1.81605	1.70206	2.84537	2.27738	2.41527	1.72459		1.878	2.316	-0.4372	0.2725	>0.9999
	Trav4-2	0.26237	0.229815	0.224723	0.053609	0.161785	0.165697	0.157912	0.064978		0.1926	0.1376	0.05504	0.2725	>0.9999
	Trav6-3	0.296368	0.213524	0.217323	0.35269	0.321735	0.223019	0.328797	0.163316		0.27	0.2592	0.01076	0.2725	>0.9999
	Trav7-3	0.70552	0.695804	0.652794	0.390277	0.334064	0.492146	0.441958	0.245194		0.6111	0.3783	0.2328	0.2725	>0.9999
	Trav6-4	0.22783	0.226163	0.22481	0.304095	0.329753	0.242478	0.324907	0.169463		0.2457	0.2667	-0.02093	0.2725	>0.9999
	Trav7-4	3.07338	2.58931	2.48247	0.62406	1.90163	3.07473	2.90693	2.07086		2.192	2.489	-0.2962	0.2725	>0.9999
	Trav8-1	1.2106	1.92286	1.95888	0.830158	1.22448	1.797	2.41281	1.26802		1.481	1.676	-0.195	0.2725	>0.9999
	Trav9-1	0.118876	0.19792	0.158452	0.045799	0.078858	0.133221	0.243298	0.076441		0.1303	0.133	-0.002693	0.2725	>0.9999
	Trav6-5	1.3607	0.983292	0.935216	0.859078	1.5925	1.02449	0.924174	0.692377		1.035	1.058	-0.02382	0.2725	>0.9999
	Trav10	1.34217	1.6161	1.41717	1.28442	1.206	1.31762	1.12612	1.11022		1.415	1.19	0.225	0.2725	>0.9999
	Trav6-6	3.67021	3.33538	3.67915	5.77143	4.23326	2.94858	3.42523	4.35579		4.114	3.741	0.3733	0.2725	>0.9999
	Trav11										0	0	0	0.2725	>0.9999
	Trav7-5	1.89138	1.94199	2.09707	1.02497	1.90606	2.00585	1.92552	1.25644		1.739	1.773	-0.03462	0.2725	>0.9999
	Trav12-1	5.70976	5.52958	5.0294	4.11648	5.25363	6.08055	4.71732	5.1802		5.096	5.308	-0.2116	0.2725	>0.9999
	Trav13-1	2.93998	2.83837	3.429	2.86095	2.87993	3.14286	3.12114	2.48135		3.017	2.906	0.1108	0.2725	>0.9999
	Trav14-1										0	0	0	0.2725	>0.9999
	Trav15-1-dv6-1										0	0	0	0.2725	>0.9999
	Trav3-2										0	0	0	0.2725	>0.9999
	Trav9-2	0.151197	0.114119	0.179327	0.048117	0.051585	0.086903	0.106987	0.064636		0.1232	0.07753	0.04566	0.2725	>0.9999
	Trav4-3	2.45778	1.96521	1.82128	2.23482	2.35625	2.01135	1.25524	1.80478		2.12	1.857	0.2629	0.2725	>0.9999
	Trav5-2						1.92e-05				0	4.8e-06	-4.8e-06	0.2725	>0.9999
	Trav12-2	2.93203	1.93529	2.52815	4.83209	2.17227	2.25826	1.93713	5.09675		3.057	2.866	0.1908	0.2725	>0.9999
	Trav12-3	2.74874	1.95694	3.42589	1.94811	2.01457	1.83745	2.59046	2.44694		2.52	2.222	0.2976	0.2725	>0.9999
	Trav13-2	0.92662	0.893023	1.35819	1.1903	1.10074	0.967574	1.37593	0.756425		1.092	1.05	0.04187	0.2725	>0.9999
	Trav14-2										0	0	0	0.2725	>0.9999
	Trav15-2-dv6-2	1.26032	0.986432	0.906855	0.507824	1.63673	1.20954	0.798361	0.583949		0.9154	1.057	-0.1418	0.2725	>0.9999
	Trav3-3										0	0	0	0.2725	>0.9999
	Trav9-4	0.176371	0.15422	0.283052	0.461369	0.054944	0.119955	0.172924	0.247251		0.2688	0.1488	0.12	0.2725	>0.9999
	Trav4-4-dv10	3.76619	3.69943	3.85212	2.79046	3.53187	2.62384	3.33414	3.47729		3.527	3.242	0.2853	0.2725	>0.9999
	Trav5-4	2.46002	1.73897	1.60333	0.707346	1.63888	1.93248	1.32591	1.20535		1.627	1.526	0.1018	0.2725	>0.9999
	Trav6-7-dv9	4.74322	3.58302	3.53216	1.49392	5.36423	3.95085	3.38149	1.69681		3.338	3.598	-0.2603	0.2725	>0.9999
	Trav7-6	0.572391	0.36199	0.274046	0.503743	0.55424	0.540764	0.32774	0.146073		0.428	0.3922	0.03584	0.2725	>0.9999
	Trav13-3	2.12242	2.26831	2.757	5.44652	2.85544	2.29718	2.62885	3.33822		3.149	2.78	0.3686	0.2725	>0.9999
	Trav8-2	0.928414	0.892835	0.929835	0.733798	1.34064	1.40945	1.50259	0.983935		0.8712	1.309	-0.4379	0.2725	>0.9999
	Trav16	1.37559	1.35895	1.31151	0.57544	1.3347	1.65009	1.51102	0.733059		1.155	1.307	-0.1518	0.2725	>0.9999
	Trav13-4-dv7	1.00889	1.11657	1.36114	2.95459	1.58405	1.27372	1.5211	2.30939		1.61	1.672	-0.06177	0.2725	>0.9999
	Trav14-3	0.99814	0.83845	0.932244	0.9308	0.844286	1.12004	0.859408	1.11215		0.9249	0.984	-0.05906	0.2725	>0.9999
	Trav15-3										0	0	0	0.2725	>0.9999
	Trav3-4	0.299481	0.33217	0.387862	0.111601	0.173993	0.419065	0.32385	0.224277		0.2828	0.2853	-0.002518	0.2725	>0.9999
	Trav12-4										0	0	0	0.2725	>0.9999
	Trav13-5										0	0	0	0.2725	>0.9999
	Trav17	1.48448	1.09272	1.03569	0.644844	0.859369	1.30505	1.00289	1.43967		1.064	1.152	-0.08731	0.2725	>0.9999
	Trav18	0.03118	0.047081	0.03357	0.026149	0.010771	0.024788	0.031779	0.031179		0.0345	0.02463	0.009866	0.2725	>0.9999
	Trav19	1.95739	1.74577	1.54266	1.16685	1.45893	1.4871	1.69349	1.26087		1.603	1.475	0.1281	0.2725	>0.9999
	Trav20	2.91154					2.89881				0.7279	0.7247	0.003181	0.2725	>0.9999
	Trav21-dv12		2.44674	3.01939	4.11902	2.48082		3.17585	3.97135		2.396	2.407	-0.01072	0.2725	>0.9999
	Trdv1	2.53373	2.35873	2.55154	3.02321	3.49235	3.30026	3.62358	3.78384		2.617	3.55	-0.9332	0.2725	0.0843
	Trav22										0	0	0	0.2725	>0.9999
	Trdv2-1	0.049919	0.02699	0.02962	0.266483	0.084572	0.050804	0.027889	0.472165		0.09325	0.1589	-0.0656	0.2725	>0.9999
	Trdv2-2	0.477172	0.637431	0.496512	0.834113	0.606137	0.896449	0.714014	1.06229		0.6113	0.8197	-0.2084	0.2725	>0.9999
	Trav23	0.02408	0.026047	0.029273	0.036503	0.025697	0.051321	0.055363	0.047858		0.02898	0.04506	-0.01608	0.2725	>0.9999
	Trdv3										0	0	0	0.2725	>0.9999
	Trdv4						0.002416	0.003474			0	0.001473	-0.001473	0.2725	>0.9999
	Trdv5	0.00398	0.006064	0.005946		0.004069	0.001265	0.004777			0.003998	0.002528	0.00147	0.2725	>0.9999
Part 6 | Relative utilization of TraJ segments in Wapl-deficient preselection DP thymocytes
		Wapl f/-				Cd4creWaplf/-					Average-WT	Average-KO	Average diff	SE of diff	Adjusted P Value
	Traj61	0	0	0	0	0	0	0	0		0	0	0	0.2702	>0.9999
	Traj60	0	0	0	0	0	0	0	0		0	0	0	0.2702	>0.9999
	Traj59	0	0	0	0	0	0	0	0		0	0	0	0.2702	>0.9999
	Traj58	3.5658	3.40201	3.57371	6.18149	4.85429	5.2698	4.72602	8.29292		4.181	5.786	-1.605	0.2702	<0.0001	****
	Traj57	3.54843	3.12237	3.16851	4.87754	4.68088	4.67913	4.52535	6.55886		3.679	5.111	-1.432	0.2702	<0.0001	****
	Traj56	5.23803	3.93091	4.19289	5.53293	8.76505	6.90368	5.88242	8.01106		4.724	7.391	-2.667	0.2702	<0.0001	****
	Traj55	0	0	0	0	0	0	0	0		0	0	0	0.2702	>0.9999
	Traj54	0	0	0	0	0	0	0	0		0	0	0	0.2702	>0.9999
	Traj53	2.4842	2.00368	2.12294	2.35731	3.71323	3.32602	3.20914	3.22306		2.242	3.368	-1.126	0.2702	0.0023	**
	Traj52	3.52107	2.5855	2.66198	3.11874	5.20652	3.87181	3.56976	4.21024		2.972	4.215	-1.243	0.2702	0.0004	***
	Traj51	0	0	0	0	0	0	0	0		0	0	0	0.2702	>0.9999
	Traj50	2.34515	1.99238	2.22847	2.54061	2.76143	3.03546	2.98029	3.59312		2.277	3.093	-0.8159	0.2702	0.1504
	Traj49	3.81916	3.24972	3.26617	3.23914	5.17856	4.74269	4.19806	4.10818		3.394	4.557	-1.163	0.2702	0.0013	**
	Traj48	2.92838	2.36172	2.43267	2.38904	4.50747	3.48861	3.67011	3.05424		2.528	3.68	-1.152	0.2702	0.0015	**
	Traj47	1.35007	1.12619	1.4316	1.52792	1.50141	1.83761	1.5524	1.80979		1.359	1.675	-0.3164	0.2702	>0.9999
	Traj46	0	0	0	0	0	0	0	0		0	0	0	0.2702	>0.9999
	Traj45	3.56894	2.98894	3.57818	3.20941	4.5395	3.96843	3.56691	5.2673		3.336	4.336	-0.9992	0.2702	0.015	*
	Traj44	1.45682	1.354	1.62366	1.33832	1.62495	1.88586	1.95481	1.61199		1.443	1.769	-0.3262	0.2702	>0.9999
	Traj43	2.10452	1.77691	1.63142	1.30919	2.45606	2.04973	1.87099	1.24747		1.706	1.906	-0.2006	0.2702	>0.9999
	Traj42	2.60086	2.60375	2.48125	2.08183	2.31945	3.3372	3.40297	1.99853		2.442	2.765	-0.3226	0.2702	>0.9999
	Traj41	0	0	0	0	0	0	0	0		0	0	0	0.2702	>0.9999
	Traj40	3.23158	2.87049	3.00473	3.06784	3.69704	3.63185	3.51691	4.24668		3.044	3.773	-0.7295	0.2702	0.3547
	Traj39	2.4272	2.09348	2.64338	2.72516	2.78361	2.10642	2.43109	3.37027		2.472	2.673	-0.2005	0.2702	>0.9999
	Traj38	0.975265	0.862601	0.795066	0.766921	0.902073	0.854992	0.846954	0.614865		0.85	0.8047	0.04524	0.2702	>0.9999
	Traj37	3.55783	3.01009	3.8072	3.06745	3.60102	4.4763	4.2657	3.67726		3.361	4.005	-0.6444	0.2702	0.6555
	Traj36	0	0	0	0	0	0	0	0		0	0	0	0.2702	>0.9999
	Traj35	0.967645	1.0415	1.14524	1.06295	0.800394	1.32041	1.44109	1.07401		1.054	1.159	-0.1046	0.2702	>0.9999
	Traj34	2.31917	2.16708	1.9615	2.03838	2.24313	2.32588	2.13443	1.6719		2.122	2.094	0.0277	0.2702	>0.9999
	Traj33	1.49853	1.57615	1.60097	1.18781	1.36995	1.60222	1.68039	1.43288		1.466	1.521	-0.05549	0.2702	>0.9999
	Traj32	2.91391	3.0015	3.16403	2.9607	3.02845	3.74402	3.94742	3.27397		3.01	3.498	-0.4884	0.2702	0.9883
	Traj31	4.28576	3.93138	4.38043	4.55693	4.36481	4.52309	4.5588	3.98723		4.289	4.358	-0.06986	0.2702	>0.9999
	Traj30	2.576	2.34604	2.36546	1.54452	2.40383	2.32454	2.34507	1.53148		2.208	2.151	0.05678	0.2702	>0.9999
	Traj29	0	0	0	0	0	0	0	0		0	0	0	0.2702	>0.9999
	Traj28	0.861254	0.814462	0.829843	0.637225	0.554903	0.747764	0.897699	0.620316		0.7857	0.7052	0.08053	0.2702	>0.9999
	Traj27	2.38193	2.08528	2.23331	1.90632	1.87671	1.88612	1.98608	1.41133		2.152	1.79	0.3617	0.2702	>0.9999
	Traj26	2.89311	2.89777	3.0901	2.71282	2.06219	2.26164	2.80124	2.28922		2.898	2.354	0.5449	0.2702	0.9349
	Traj25	0	0	0	0	0	0	0	0		0	0	0	0.2702	>0.9999
	Traj24	0.794622	0.670266	0.753107	0.707569	0.417231	0.443706	0.510278	0.507227		0.7314	0.4696	0.2618	0.2702	>0.9999
	Traj23	2.80931	2.51772	2.60619	2.10886	1.83729	1.99464	1.97101	1.58087		2.511	1.846	0.6646	0.2702	0.5809
	Traj22	3.35782	3.12792	3.84932	2.43602	2.4763	2.43598	2.83319	2.15257		3.193	2.475	0.7183	0.2702	0.3902
	Traj21	1.94839	1.88609	1.82453	1.53397	1.57787	1.4022	1.56727	0.932867		1.798	1.37	0.4282	0.2702	0.9993
	Traj20	0	0	0	0	0	0	0	0		0	0	0	0.2702	>0.9999
	Traj19	0	0	0	0	0	0	0	0		0	0	0	0.2702	>0.9999
	Traj18	1.67073	1.63959	1.87684	1.82447	1.03641	1.06965	1.19699	1.40841		1.753	1.178	0.575	0.2702	0.8746
	Traj17	2.41549	2.32046	2.80745	2.75151	1.80901	1.44602	1.65214	1.56992		2.574	1.619	0.9545	0.2702	0.0276	*
	Traj16	1.46086	1.64823	1.6409	1.58324	0.839773	1.14545	1.17277	1.0813		1.583	1.06	0.5235	0.2702	0.9631
	Traj15	2.31829	2.57602	2.64166	2.45416	1.28574	1.45047	1.7078	1.47587		2.498	1.48	1.018	0.2702	0.0116	*
	Traj14	0	0	0	0	0	0	0	0		0	0	0	0.2702	>0.9999
	Traj13	1.25587	1.41219	1.09577	1.24244	0.722465	0.762937	0.806677	0.451078		1.252	0.6858	0.5658	0.2702	0.8958
	Traj12	2.48415	3.10357	2.94635	3.04172	1.45721	1.67653	1.71258	1.66394		2.894	1.628	1.266	0.2702	0.0002	***
	Traj11	0.84829	1.1557	0.990721	0.778432	0.425045	0.446577	0.49074	0.410337		0.9433	0.4432	0.5001	0.2702	0.9823
	Traj9	2.08584	2.919	2.15278	2.01627	0.895069	1.27035	1.31755	0.759637		2.293	1.061	1.233	0.2702	0.0004	***
	Traj8	0	0	0	0	0	0	0	0		0	0	0	0.2702	>0.9999
	Traj7	1.57585	2.08575	1.61489	1.56001	0.750158	0.703361	0.745741	0.583515		1.709	0.6957	1.013	0.2702	0.0123	*
	Traj6	1.71518	2.68307	2.11497	2.06988	0.719692	0.948542	1.36101	0.876386		2.146	0.9764	1.169	0.2702	0.0012	**
	Traj5	0.719906	1.34723	1.0155	0.93744	0.303218	0.522801	0.599351	0.402557		1.005	0.457	0.548	0.2702	0.9297
	Traj4	2.14988	4.4508	2.94033	2.98868	1.09598	1.27443	1.57658	1.26617		3.132	1.303	1.829	0.2702	<0.0001	****
	Traj3	0	0	0	0	0	0	0	0		0	0	0	0.2702	>0.9999
	Traj2	0.962518	3.25468	1.69895	2.01733	0.532774	0.789993	0.812285	0.677411		1.983	0.7031	1.28	0.2702	0.0002	***
	Traj1	0	0	0	0	0	0	0	0		0	0	0	0.2702	>0.9999
