# Supplementary material for: HTGTS‐TCR‐Seq for Profiling of Mouse and Human T‐Cell Receptor α and β Gene Rearrangements and Diversity
Source: Adv Sci (Weinh). 2025 Oct 27;13(4):e09497. doi: 10.1002/advs.202509497 (PMC12822386; doi:10.1002/advs.202509497)
Supplement: Supplementary file 5 — Supplemental Table 4 [file ADVS-13-e09497-s004.xlsx]

## Sheet: Supplementary Table 4
Supplementary Table 4 | Features summary of the TCR repertoire analysis tools
Protocol	HTGTS-TCR-seq	Multiplex PCR	5′RACE	Single-cell TCR-seq
Methods identification	This work	a. Robins, H.S. et al. Blood (2009)	a. Douek, D.C. et al. J. Immunol. (2002)	a. Tang, F. et al. Nat Methods (2009)
		b. Zhang, W. et al. Genetics (2015)	b. Taylor, S. et al. J. Immunol. (2016)	b. Tu, A.A. et al. Nat Immunol (2019)
		c. Wang, C. et al. PNAS (2010)	c. Uddin, I. et al. Methods Mol. Biol. (2018)
			d. D. J. Dauphars, et al. Methods Mol. Biol. (2023)
TCR chain	Alpha (α) & Beta (β) (independent or same reactions)	Beta (β)	Alpha (α) & Beta (β) (independent or same reactions)	Alpha (α) & Beta (β) (independent or same reactions)
TCR profile	Bulk	Bulk	Bulk	Paired
(αβ paired/bulk)
Library layout	Paired	Paired or single*b	Paired or single*b	Paired
Starting material	gDNA	gDNA	RNA	RNA
PCR method	LAM-PCR	m-PCR / arm-PCR*c	RACE	Conventional PCR
Forward Primer targets	N/A	Trbv, n = 24	Template Switch Oligo (target added by template switching)	TCRC biotin probes
TSO*-seq length (nt)	N/A	N/A	23*a / 33*d / 58*c / Proprietary (Not disclosed)	N/A
Reverse primer target	N/A	Trbj, n = 12	Trac & Trbc	Not disclosed
Bait targets	Trbj, n = 3-5; Traj, n = 5	N/A	N/A	N/A
	Trbv, n = 4
Excision circle effect (Yes/no)	Yes	Yes	No	No
UMI (Yes/no)	N/A	NO	Yes*c / NO	Yes
UMI-size (nt)	N/A	N/A	12*c	Not disclosed
RT (Yes/no)	N/A	NO	Yes*c / No	Yes
Reverse Transcriptase	N/A	N/A	SuperScript II (Invitrogen) *a, d	Not mentioned
			SMARTScribe (Takara Bio) *b
			Superscript IV (Invitrogen) *c
Number of PCR	3	2 / 1*b	3*a, c / 2	2
PCR1 cycle number	80	30 / 25*c	20*a, b / 4*c / 30*d	20*a /25*b
PCR2 cycle number	15	7*a / 30*c	5*a / 20*b / 6*c / 2*d	8-10*a /12-15*b
PCR3 cycle number	12-14	-	3*a / 15-30 (real time PCR) *c / N/A*b, d	-
Polymerase type	Fastpfu Polymerase	HotStarTaq Plus DNA Polymerase 5*a	KAPA HiFi HotStart*a	Kapa Hifi Hotstart Readymix
	Easytaq Polymerase	Ion AmpliSeq HiFi Mix*b	SeqAmp DNA Polymeras*b
		Proprietary (Not disclosed) *c	Phusion High-Fidelity DNA Polymerase*c, d
Purification method	AMPure XP beads +gel migration	AMPure XP beads	AMPure XP beads / gel migration*d	Not mentioned
		AMPure XP beads + gel migration*b
Amplicons length	300-500bp	100-200*a / 520*b / 670-710 bp*c	550*a / 700*b / 670-710*c / 400-800*d bp	500-200*a /1100*b bp
Sequencing chemistry used	Novaseq Xplus 2*150	MiSeq 2x300*a	Novaseq 2*150*d	2*50*a
		Ion Torrent S5 540 Chef Kit (200bp) *b	MiSeq 2x150*a	NextSeq 2x150*b
		MiSeq 2x250 / MiSeq 2x300*c	MiSeq 2x250*b, c
